# Supplementary material for: The pancancer overexpressed NFYC Antisense 1 controls cell cycle mitotic progression through in cis and in trans modes of action
Source: Cell Death Dis. 2024 Mar 11;15(3):206. doi: 10.1038/s41419-024-06576-y (PMC10928104; doi:10.1038/s41419-024-06576-y)
Supplement: Supplementary file 1 — Original Data 1 [file 41419_2024_6576_MOESM1_ESM.xlsx]

## Sheet: Nucleus-cytoplasm fractionation
Figure 2E	H520	exp1		GAPDH	MALAT1	NFYC-AS1 Pr4			H82	exp1		GAPDH	MALAT1	NFYC-AS1 Pr4
Nucleus-Cytoplasm fractionation			nucleus	15.0221	99.0342	92.8551					nucleus	10.7734	98.8845	57.5661
			cytoplasm	84.9779	0.965839	7.14488					cytoplasm	89.2266	1.11549	42.4339
		exp2		GAPDH	MALAT1	NFYC-AS1 Pr4				exp2		GAPDH	MALAT1	NFYC-AS1 Pr4
			nucleus	11.0428	97.4909	70.5445					nucleus	6.96311	97.3516	65.4232
			cytoplasm	88.9572	2.50914	29.4555					cytoplasm	93.0369	2.64842	34.5768
		average		GAPDH	MALAT1	NFYC-AS1 Pr4				average		GAPDH	MALAT1	NFYC-AS1 Pr4
			nucleus	13.0325	98.2625	81.6998					nucleus	8.86825	98.118	61.4946
			cytoplasm	86.9675	1.73749	18.3002					cytoplasm	91.1317	1.88195	38.5054
		sd		GAPDH	MALAT1	NFYC-AS1 Pr4				sd		GAPDH	MALAT1	NFYC-AS1 Pr4
			nucleus	2.81377	1.09128	15.776					nucleus	2.69429	1.08395	5.55586
			cytoplasm	2.81377	1.09128	15.776					cytoplasm	2.69429	1.08395	5.55586

## Sheet: H520 decay
Figure 2F	H520			NFYC-AS1 Pr4	NFYC-AS1 Pr6	NFYC	c-MYC		H82			NFYC-AS1 Pr4	NFYC-AS1 Pr6	NFYC	c-MYC
Decay, Actinomycin-D (AD) treatment			AD 0h	1	1	1	1				AD 0h	0.952638	1.05458	0.946863	1.00341
			AD 0h	1	1	1	1				AD 0h	0.933033	1.0693	1.00213	1.03726
			AD 0h	1	1	1	1				AD 0h	1.12506	0.886791	1.05388	0.9608
			AD 1h	0.286252	0.280776	0.892582	0.134003				AD 1h	0.562529	0.269184	1.75554	0.343447
			AD 1h	0.316123	0.342201	0.916856	0.131983				AD 1h	0.687771	0.284533	1.84711	0.358919
			AD 1h	0.311133	0.301982	1.1009	0.110124				AD 1h	0.768438	0.234339	2.07463	0.322853
			AD 2h	0.281693	0.405662	0.996961	0.0877697				AD 2h	0.476319	0.187722	1.51056	0.159536
			AD 2h	0.358621	0.420581	1.00352	0.0985955				AD 2h	0.514057	0.181327	1.67293	0.156035
			AD 2h	0.296	0.417812	1.24772	0.0878452				AD 2h	0.496546	0.17515	1.57204	0.15836
			AD 4h	0.18048	0.217119	0.436107	0.0301002				AD 4h	0.307786	0.122995	1.00803	0.0701014
			AD 4h	0.230375	0.226712	0.437395	0.0295596				AD 4h	0.368567	0.136471	1.03791	0.066288
			AD 4h	0.177932	0.244739	0.499266	0.0286174				AD 4h	0.408951	0.132739	1.06446	0.0662216
			AD 8h	0.116765	0.150337	0.222416	0.017495				AD 8h	0.180491	0.0767689	0.470523	0.0304003
			AD 8h	0.148428	0.152652	0.226232	0.018166				AD 8h	0.208772	0.0746697	0.398659	0.0316056
			AD 8h	0.122941	0.144186	0.271696	0.0186333				AD 8h	0.216134	0.0736417	0.496128	0.0303207
		average		NFYC-AS1 Pr4	NFYC-AS1 Pr6	NFYC	c-MYC			average		NFYC-AS1 Pr4	NFYC-AS1 Pr6	NFYC	c-MYC
			AD 0h	1	1	1	1				AD 0h	1.00358	1.00356	1.00096	1.00049
			AD 1h	0.304503	0.30832	0.970114	0.12537				AD 1h	0.672913	0.262685	1.89243	0.34174
			AD 2h	0.312105	0.414685	1.08273	0.0914035				AD 2h	0.495641	0.1814	1.58518	0.157977
			AD 4h	0.196262	0.229523	0.457589	0.0294257				AD 4h	0.361768	0.130735	1.0368	0.067537
			AD 8h	0.129378	0.149058	0.240115	0.0180981				AD 8h	0.201799	0.0750268	0.455103	0.0307755
		sd		NFYC-AS1 Pr4	NFYC-AS1 Pr6	NFYC	c-MYC			sd		NFYC-AS1 Pr4	NFYC-AS1 Pr6	NFYC	c-MYC
			AD 0h	0	0	0	0				AD 0h	0.105662	0.101389	0.0535161	0.0383138
			AD 1h	0.0160013	0.0311994	0.113916	0.0132419				AD 1h	0.103755	0.0257205	0.164301	0.0180933
			AD 2h	0.0409144	0.00793582	0.142918	0.00622857				AD 2h	0.0188852	0.00628589	0.0819772	0.00178157
			AD 4h	0.0295698	0.0140231	0.0360989	0.000750429				AD 4h	0.050924	0.0069582	0.0282315	0.00222111
			AD 8h	0.0167842	0.00437562	0.0274169	0.000572187				AD 8h	0.0188169	0.00159391	0.0505305	0.00071995

## Sheet: NFYB KD
Figure 3B	H520	exp 1		NFYB	NFYC total	NFYC canonical	NFYC alternative	NFYC-AS1 Pr4		H82	exp 1		NFYB	NFYC total	NFYC canonical	NFYC alternative	NFYC-AS1 Pr4
NFYB knock down (siRNA)			siCT	1	1	1	1	1				siCT	0.97942	0.885868	1.00696	0.878633	1.03766
			siNFYB	0.129752	1.24242	1.56442	0.338054	0.371014				siNFYB	0.355191	1.16941	1.4811	0.379806	0.602904
		exp 2		NFYB	NFYC total	NFYC canonical	NFYC alternative	NFYC-AS1 Pr4			exp 2		NFYB	NFYC total	NFYC canonical	NFYC alternative	NFYC-AS1 Pr4
			siCT	1	1	1	1	1				siCT	0.952638	1.09696	1.00696	1.04488	0.941696
			siNFYB	0.0974183	1.26403	1.6351	0.492567	0.438654				siNFYB	0.324585	1.43295	1.63203	0.390483	0.668964
		exp 3		NFYB	NFYC total	NFYC canonical	NFYC alternative	NFYC-AS1 Pr4			exp 3		NFYB	NFYC total	NFYC canonical	NFYC alternative	NFYC-AS1 Pr4
			siCT	1	1	1	1	1				siCT	1.07177	1.02905	0.986233	1.08925	1.02337
			siNFYB	0.133073	1.84132	1.92424	0.442917	0.503442				siNFYB	0.317905	1.17675	1.47087	0.361817	0.628507
		average		NFYB	NFYC total	NFYC canonical	NFYC alternative	NFYC-AS1 Pr4			average		NFYB	NFYC total	NFYC canonical	NFYC alternative	NFYC-AS1 Pr4
			siCT	1	1	1	1	1				siCT	1.00128	1.00396	1.00005	1.00425	1.00091
			siNFYB	0.120081	1.44925	1.70792	0.424513	0.437703				siNFYB	0.33256	1.2597	1.528	0.377369	0.633458
		sd		NFYB	NFYC total	NFYC canonical	NFYC alternative	NFYC-AS1 Pr4			sd		NFYB	NFYC total	NFYC canonical	NFYC alternative	NFYC-AS1 Pr4
			siCT	0	0	0	0	0				siCT	0.0625029	0.107762	0.0119643	0.111029	0.0517758
			siNFYB	0.0196966	0.339711	0.190641	0.0788837	0.0662191				siNFYB	0.0198814	0.15008	0.0902387	0.0144876	0.0333071

## Sheet: H520 NFYCAS1 KD
Figure 4A		NFYCAS1 Pr4
NFYC-AS1 knock down in H520 cells (Gapmers 5nM)											average	sd
	N=8	NEG	1	1	1	1	1	1	1	1	1	0
	N=5	GAP1	0.876938	1.01	1.07	0.919				0.940222	0.963232	0.0685846
	N=7	GAP2	0.753808	0.51	0.6	0.462699	0.517632	0.712025		0.604345	0.594359	0.0998131
	N=7	GAP3	0.664786	0.79	0.339423	0.624165	0.920188	0.693		0.788383	0.688563	0.169257
	N=8	GAP4	0.239844	0.57	0.71	0.255936	0.598739	0.742262	0.48	0.721319	0.539762	0.187558
	N=6	GAP5	0.668267	0.58	0.524858	0.784584	0.474			0.837191	0.644817	0.132201
	N=7	GAP6	0.487573	0.42	0.41	0.469761	0.757858	0.441		0.666992	0.521884	0.125399
		NFYCAS1 Pr6
							average	sd
	N=4	NEG	1	1	1	1	1	0
	N=3	GAP1	1.08335	0.828528		1.22449	1.04546	0.200684
	N=4	GAP2	0.69146	0.571169	0.591743	0.74499	0.64984	0.0823611
	N=3	GAP3	0.90887		0.48971	0.979243	0.792608	0.264666
	N=4	GAP4	0.61801	0.581863	0.331873	0.802752	0.583625	0.193719
	N=2	GAP5	0.60128			0.699811	0.650546	0.069672
	N=3	GAP6	0.39254	0.257671		0.758834	0.469682	0.259334

## Sheet: H520 confluency
Figure 4C	H520			CCND1	NFYC-AS1 Pr4
Cell confluency experiment in H520 cells			200.000 cells	0.998144	0.934038
				1.00186	0.986343
					1.08544
			400.000 cells	0.873633	0.985076
				0.860198	1.01911
					0.968295
			800.000 cell	0.708714	0.892608
				0.689382	0.682217
					0.678907
			1.200.000 cells	0.620667	0.652514
				0.613873	0.659157
					0.588873
		average		CCND1	NFYC-AS1 Pr4
			200.000 cells	1	1.00194
			400.000 cells	0.866916	0.990829
			800.000 cell	0.699048	0.751244
			1.200.000 cells	0.61727	0.633515
		sd		CCND1	NFYC-AS1 Pr4
			200.000 cells	0.00262791	0.0768982
			400.000 cells	0.00950033	0.0258935
			800.000 cell	0.0136694	0.122436
			1.200.000 cells	0.00480379	0.0388032

## Sheet: H82 NFYCAS1 KD GAP 25nM
Figure 4H	H82			NFYC-AS1 Pr4
NFYC-AS1 knock down in H82 cells (Gapmer 25nM)		exp1	NEG	1
			GAP5	0.637504
			GAP6	0.374254
				NFYC-AS1 Pr4
		exp2	NEG	1
			GAP5	0.521055
			GAP6	0.458334
				NFYC-AS1 Pr4
		exp3	NEG	1
			GAP5	0.555723
			GAP6	0.343944
				NFYC-AS1 Pr4
		exp4	NEG	1
			GAP5	0.7374
			GAP6	0.440409
		average		NFYC-AS1 Pr4
			NEG	1
			GAP5	0.61292
			GAP6	0.404235
		sd		NFYC-AS1 Pr4
			NEG	0
			GAP5	0.0962817
			GAP6	0.0540653

## Sheet: H520 ΔTSS
Figure 5A
H520 ΔTSS clones			NFYC-AS1 Pr4		average	sd
		WT1	1.06766	0.936624	1.00214	0.0926593
		WT2	0.943509	1.05987	1.00169	0.0822818
		WT3	1.06149	0.942071	1.00178	0.0844427
		WT4	1.04283	0.958929	1.00088	0.059327
		ΔTSS1	0.080382	0.084829	0.0826055	0.0031445
		ΔTSS2	0.284049	0.336761	0.310405	0.037273
		ΔTSS3	0.263496	0.265675	0.264586	0.00154079
		ΔTSS4	0.233574	0.204717	0.219145	0.020405
		ΔTSS5	0.182098	0.319736	0.250917	0.0973248
		ΔTSS6	0.260724	0.318302	0.289513	0.0407138

## Sheet: NFYC in H520 cells
Figure 6A	H520		NFYC	average	sd
NFYC effect in H520 cells knocked down for NFYC-AS1		NEG	1.29235	1.02157	0.236491
			1.09429
			0.726986
			0.972655
		GAP2	0.933033	0.995046	0.118565
			1.09429
			1.09429
			0.858565
		GAP3	1.10701	0.95298	0.105984
			0.864537
			0.920188
			0.920188
		GAP4	1.02101	1.04463	0.031475
			1.07177
			1.01396
			1.07177

## Sheet: NFYC in H520 ΔTSS clones
Figure 6B	H520 ΔTSS clones		NFYC	average	sd
NFYC effect in H520 ΔTSS clones		WT	0.605742	1.1025	0.548691
			0.694275
			1.35463
			1.75534
		ΔTSS	4.12945	2.86055	0.899578
			2.35695
			2.84613
			2.10969

## Sheet: NFYC primary transcript
Figure 6E	H520 ΔTSS clones
NFYC primary transcript in H520 ΔTSS clones			NFYC primary transcript	average	sd
		WT	1.03285	1.00252	0.0858843
			1.06913
			0.905591
		ΔTSS	2.95531	2.89388	0.314892
			2.55719
			3.29839
			2.76462

[truncated: 6 more sheets: H520 Cell cycle re-entry, qPCR oligo-dT - random hexamers, H82 NFYCAS1 KD GAP 5nM, NFYC in H520 72h 96h , NFYC in H82 cells, H520 cell cycle re-entry supp]
