# Supplementary material for: The pancancer overexpressed NFYC Antisense 1 controls cell cycle mitotic progression through in cis and in trans modes of action
Source: Cell Death Dis. 2024 Mar 11;15(3):206. doi: 10.1038/s41419-024-06576-y (PMC10928104; doi:10.1038/s41419-024-06576-y)
Supplement: Supplementary file 4 — Supplementary Tables [file 41419_2024_6576_MOESM4_ESM.xlsx]

## Sheet: info
Supplementary Table S1	List of qRT-PCR, end-point PCR, 5' and 3' RACE sequencing primers.
Supplementary Table S2	Sequences of Gapmer ASOs and siRNAs.
Supplementary Table S3	Sequences of CRISPR/Cas9 sgRNAs for TSS deletion.
Supplementary Table S4	Mutations associated with higher or lower expression of NFYC-AS1 in LUAD (TCGA).
Supplementary Table S5	Mutations associated with higher or lower expression of NFYC-AS1 in LUSC (TCGA).
Supplementary Table S6	Assessment of NFYC-AS1 coding potential by ORF Finder.
Supplementary Table S7	Assessment of NFYC-AS1 coding potential by CPAT.
Supplementary Table S8	Assessment of NFYC-AS1 coding potential by CNIT.
Supplementary Table S9	Assessment of NFYC-AS1 coding potential by LGC.
Supplementary Table S10	Assessment of NFYC-AS1 coding potential by POSTAR Translatome.
Supplementary Table S11	Number of replicates for experiments in figures 4A, S4D, S6C.
Supplementary Table S12	Leading edge genes of heatmap (common between Gapmer and CRISPR/Cas9 experiments).
Supplementary Table S13	List of antibodies and dilutions.
Supplementary Table S14	Genes regulated by cell cycle-related TFs (E2Fs, FOXM1, MYBL2, and NF-Y): ChIP-seq + consensus motif.

## Sheet: S1
Gene	Sequence
RPS20	5’-GCGCCTCTTATCAAGTCAGC-3’
	5’-CGGAAAAACACCCGTGGAG-3’
NFYC-AS1 Pr1	5’-TTCATCACCCCCTAGACCGG-3’
	5’-GCTTTCTCCCATTGGCGGA-3’
NFYC-AS1 Pr2	5’-CGAGGAAGTGAGGTCTCTGG-3’
	5’-CTGAGCAGAGGTGTGTGAGTG-3’
NFYC-AS1 Pr3	5’-ATCTGAGTTTTGACCCCGCC-3’
	5’- CTAAAACTCAAGGGCACGCG-3’
NFYC-AS1 Pr4	5’-CCCCACAGCTAGTAAGTGTCA-3’
	5’-GGACCCATGCAACACTAGTCT-3’
NFYC-AS1 Pr1.2up	5'-CAGGGAGTCTCAATTCCTTCA-3'
	5'-GTGCAGCGAGACACTCGTAG-3'
NFYC-AS1 Pr1.2dw	5'-TTCCAAGAGCCTGGAAGTTG-3'
	5'-TCCCTTGGGACCTCCTATTC-3'
NFYC-AS1 Pr5	5’-ATCAATAGCCTCCGCCCTTC-3’
	5’-GCTTGACGACATTAGGGTGAG-3’
NFYC-AS1 Pr6	5’-GCATGAACCACTTCTGAGCA-3’
	5’-CTGGGACCAAAGCTGAAGAG-3’
5’_GSP1	5’-TCCTGCTCTTCCTGGACT-3’
5’_GSP2	5’-TTCTGTGCGAGGGTGATAGG-3’
5’_NestedGSP	5’-CCAGAGACCTCACTTCCTCG-3’
3’_GSP1	5’-TGACACTGGAGCCTTTCTGA-3’
3’_NestedGSP	5’-TGTTGCATGGGTCCTCAATA-3’
3'_Sequencing	5'-TGTTACTCACTTCCTTTGGGTTT-3'
MALAT1	5’-GACGGAGGTTGAGATGAAGC-3’
	5’-ATTCGGGGCTCTGTAGTCCT-3’
GAPDH	5’-GCCTCAAGATCATCAGCAATGC-3’
	5’-CCACGATACCAAAGTTGTCATGG-3’
NFYB	5’-AGGTGCCATCAAGAGAAAC-3’
	5’-TGTTGTTGACCGTCTGTGGT-3’
NFYC total	5'-AGGTGCGCCAGTCTGTAACT-3'
	5'-CCTTCTCCAACCTGCATTGT-3'
NFYC canonical	5’-TTCCTGGACTCCTGAGCAGA-3’
	5’-CCGGATTTCTTCCATGAC-3’
NFYC alternative	5'-CCAGTCGGTGGAGGTATAAA-3'
	5'-CCGGATTTCTTCCATGAC-3'
NFYC canonical primary transcript	5'-AACACCGAAACCCAAGTGAC-3'
	5'-TGAATGCTTGCACTCTCCAG-3'
c-MYC	5’-GAGGCGAACACACAACGTCTT-3’
	5’-CGCAACAAGTCTCTTCAGAAA -3’
CCNA2	5’-TATTGCTGGAGCTGCCTTTC-3’
	5’-CTCTGGTGGGTTGAGGAGAG-3’
CCNB1	5’-CACTTCCTTCGGAGAGCATC-3’
	5’-CAGGTGCTGCATAACTGGAA-3’
CCND1	5’-CCTGTCCTACTACCGCCTCA-3’
	5’-TCCTCCTCTTCCTCCTCCTC-3’
CCNE1	5’-CGGTATATGGCGACACAAGA-3’
	5’-CTGGTGCAACTTTGGAGGAT-3’
Genomic PCR primers	5'-TCAGATCTCATTCCGCCTCC-3'
	5'-CTTCAGGGCCACTTCCAAAC-3'

## Sheet: S2
Name	Type	Gene target	Sequence
NEG	Gapmer ASO	non-targeting	AACACGTCTATACGC
GAP1	Gapmer ASO	NFYC-AS1	GGCTCGCTCGTGATTG
GAP2	Gapmer ASO	NFYC-AS1	TGCGAGGGTGATAGGG
GAP3	Gapmer ASO	NFYC-AS1	CCACAAGGATAGGCA
GAP4	Gapmer ASO	NFYC-AS1	CTAATGCACTAACTCT
GAP5	Gapmer ASO	NFYC-AS1	GCAACGGCTTTAGAAA
GAP6	Gapmer ASO	NFYC-AS1	AGATAGCTCATAAATT
siCT	siRNA	non-targeting	UGGUUUACAUGUCGACUAA
siNFYB	siRNA	NFYB	GUAAGUGAGUUCAUCAGUU

## Sheet: S3
Gene	Sequence
sg1	GACGGACCGAGCTACAGCAG
sg2	CGAGCCTAGAGGCTTTAAGG

## Sheet: S4
gene	freq	pvalue NFYC-AS1	meanMut	meanWT	mut/wt	mut_rate		pvalue NFYC-AS1 < 0.05 and mut/wt > 1
LPA	53	0.000556361	1.00472	1.30572	0.769471	0.1041
SALL1	58	0.000644806	0.93	1.31867	0.705256	0.1139
FRYL	32	0.00193347	0.787188	1.30706	0.602256	0.0629
ZSWIM2	31	0.00264272	1.03433	1.28942	0.802172	0.0609
NALCN	90	0.00281634	1.04189	1.32432	0.786735	0.1768
NLRP3	77	0.00300054	1.05532	1.31343	0.80349	0.1513
CD163L1	32	0.00300922	0.933438	1.29725	0.719549	0.0629
CD1E	39	0.00304836	0.895641	1.30581	0.68589	0.0766
RB1	27	0.00356227	2.06963	1.22983	1.68285	0.053
NCOR2	35	0.00380462	0.883235	1.30238	0.678171	0.0688
SMARCA4	46	0.00393033	0.935435	1.30806	0.715134	0.0904
AKAP9	39	0.00412799	0.925128	1.30336	0.709802	0.0766
ZNF492	29	0.0048409	0.926207	1.29542	0.714988	0.057
GABRG2	35	0.00529371	0.884857	1.30314	0.679017	0.0688
RGS7	34	0.0056022	0.870588	1.30328	0.667996	0.0668
HCFC1	29	0.0058804	0.882069	1.29808	0.679516	0.057
SIPA1L1	27	0.00694679	0.91	1.29479	0.702815	0.053
KEAP1	95	0.00700878	1.15183	1.30178	0.884811	0.1866
TLR4	74	0.00727596	0.988493	1.32225	0.747585	0.1454
SLC6A15	30	0.00875868	0.868667	1.29979	0.668312	0.0589
SOGA2	31	0.00879718	0.852581	1.30174	0.654956	0.0609
OTOGL	51	0.00898596	1.07333	1.29677	0.827698	0.1002
DACT1	30	0.00914416	0.851	1.3009	0.654164	0.0589
KCNU1	49	0.00916249	0.926531	1.31143	0.706501	0.0963
MUC5B	77	0.00941036	1.12649	1.30074	0.86604	0.1513
TRPV5	41	0.0100978	0.978537	1.3003	0.752547	0.0806
UBR4	47	0.0102562	0.976809	1.30465	0.748711	0.0923
LRRIQ1	57	0.0106892	1.01643	1.30627	0.778116	0.112
DNAH5	77	0.0113002	1.04987	1.3144	0.798746	0.1513
PCDHA6	38	0.0117088	0.959737	1.29977	0.738392	0.0747
SEMA6A	22	0.0117821	0.843636	1.29384	0.652041	0.0432
LRRN2	22	0.0124947	0.803182	1.29567	0.619898	0.0432
VEGFC	29	0.0135248	0.945517	1.29425	0.730552	0.057
TRIM51HP	33	0.0137021	0.866061	1.30269	0.664825	0.0648
MYH4	60	0.0137928	1.551	1.23742	1.25342	0.1179
XIRP1	26	0.0138969	1.8252	1.24593	1.46493	0.0511
SYNE2	68	0.0147067	1.01765	1.31397	0.774484	0.1336
URB2	25	0.0147564	0.8276	1.29746	0.637862	0.0491
VPS13D	38	0.0148761	0.941579	1.30123	0.723606	0.0747
ARHGAP21	24	0.0160171	1.6275	1.25691	1.29484	0.0472
NPY5R	25	0.0162107	0.8764	1.29494	0.676789	0.0491
C2orf16	23	0.0166677	0.854783	1.29424	0.660452	0.0452
FCRL3	34	0.0167391	0.945294	1.29794	0.728305	0.0668
HTR1A	21	0.0168316	0.892381	1.29082	0.691329	0.0413
STK31	24	0.0169445	0.827083	1.29652	0.637928	0.0472
CSPG4	30	0.0170977	0.934	1.2957	0.720846	0.0589
ZNF676	44	0.0176613	1.06302	1.29388	0.821575	0.0864
ABCA9	39	0.0180926	1.51632	1.25486	1.20835	0.0766
TSHZ3	88	0.0186226	1.20705	1.28846	0.936815	0.1729
ANKHD1	22	0.0187159	1.67727	1.25618	1.33522	0.0432
OR4C15	45	0.0192169	0.996	1.30138	0.765342	0.0884
RBM19	28	0.0205703	0.895	1.29647	0.690338	0.055
DUSP22	23	0.0211006	0.847391	1.29459	0.654564	0.0452
MAST4	21	0.0213082	0.959048	1.28795	0.744631	0.0413
FREM2	34	0.0214112	0.963529	1.29663	0.743102	0.0668
C1orf173	91	0.0217757	1.08165	1.31634	0.821709	0.1788
OR4K17	25	0.0229987	0.90625	1.2926	0.701107	0.0491
OR4K15	21	0.0233926	0.831	1.29252	0.642932	0.0413
IQSEC3	25	0.023532	0.928	1.29227	0.718115	0.0491
MYOCD	24	0.0244492	0.87875	1.29396	0.679117	0.0472
PCDHGA8	29	0.0247863	0.966897	1.29296	0.747817	0.057
COL1A1	21	0.0248234	1.84143	1.24998	1.47317	0.0413
DSCAML1	49	0.0249159	1.4398	1.25676	1.14564	0.0963
ZNF592	22	0.0257727	1.66273	1.25684	1.32295	0.0432
NPC1L1	27	0.0257854	1.0863	1.28492	0.845421	0.053
SPATA31A6	59	0.0258557	1.07121	1.30051	0.823682	0.1159
PCNX	32	0.0266744	0.932813	1.2973	0.719044	0.0629
TUBB8	21	0.0276856	0.961905	1.28783	0.74692	0.0413
UGT2A1	24	0.029128	1.60375	1.25808	1.27476	0.0472
GABRQ	27	0.0294313	0.882222	1.29635	0.680544	0.053
NLRP2	34	0.0307236	0.935294	1.29865	0.720203	0.0668
NLRP13	38	0.0310694	1.00974	1.29573	0.779279	0.0747
GPR133	21	0.031123	0.852857	1.29252	0.65984	0.0413
OR5I1	23	0.0313534	0.896364	1.29146	0.694071	0.0452
NLRP1	21	0.0314204	1.6619	1.2577	1.32138	0.0413
USP31	21	0.0322659	0.898571	1.29055	0.696268	0.0413
ABCA8	26	0.0327613	0.9292	1.29221	0.719078	0.0511
PIK3R4	22	0.03284	0.869091	1.29269	0.672312	0.0432
OR52R1	29	0.032986	1.08345	1.28592	0.842549	0.057
PDE6B	25	0.0341529	0.8748	1.29502	0.67551	0.0491
KIAA0100	25	0.0342711	0.9104	1.29318	0.704	0.0491
ADAMTS9	30	0.0343009	0.963333	1.29386	0.744541	0.0589
CPED1	46	0.034625	1.00261	1.30138	0.770418	0.0904
COL4A4	29	0.0355227	1.64103	1.25223	1.31049	0.057
GPC6	26	0.0361694	0.936538	1.29257	0.724557	0.0511
SPTBN5	24	0.0362958	0.91625	1.2921	0.709115	0.0472
ADAMTS15	21	0.0367454	0.9595	1.28726	0.745382	0.0413
LRP1	51	0.0386245	1.0062	1.30359	0.771866	0.1002
PPRC1	21	0.0390401	0.8545	1.29155	0.661606	0.0413
GABRB1	32	0.0397147	0.979688	1.29415	0.757012	0.0629
DSC3	31	0.0399725	1.82	1.239	1.46893	0.0609
FLNA	43	0.0408173	1.49465	1.25406	1.19185	0.0845
KRAS	151	0.0408226	1.16243	1.32028	0.880446	0.2967
CD1A	21	0.0411664	1.86286	1.24906	1.49141	0.0413
NLRP14	47	0.0425766	0.999362	1.30236	0.767347	0.0923
C2orf78	22	0.0426285	0.882273	1.29209	0.682824	0.0432
SPEG	51	0.0426982	1.148	1.28815	0.891202	0.1002
ANO7	24	0.0428312	1.07792	1.2841	0.839432	0.0472
PRRC2C	31	0.0435789	0.925806	1.29699	0.713813	0.0609
CXorf22	35	0.0442094	0.996286	1.29492	0.769383	0.0688
DOCK11	29	0.0442897	1.63483	1.2526	1.30514	0.057
ZBBX	31	0.04511	0.967097	1.29431	0.747191	0.0609
SLC22A16	22	0.0451902	0.965	1.28836	0.749016	0.0432
SLC1A3	25	0.0452291	0.9268	1.29233	0.717152	0.0491
HECTD1	23	0.0455094	1.04909	1.28456	0.816694	0.0452
KIAA1217	21	0.0469732	1.05952	1.28363	0.825414	0.0413
IL9R	26	0.0470118	1.55615	1.25921	1.23581	0.0511
KEL	39	0.047043	1.10553	1.288	0.858325	0.0766
DSEL	21	0.0471415	1.7419	1.25426	1.38879	0.0413
MARCO	24	0.0474012	0.960833	1.2899	0.744892	0.0472
RBBP6	21	0.0479053	1.0919	1.28223	0.851565	0.0413
PTPRC	48	0.0487077	1.08792	1.2938	0.840872	0.0943
OR5L2	40	0.0493906	1.06256	1.29196	0.822445	0.0786
LPHN3	73	0.0499993	1.09123	1.30505	0.836164	0.1434
MYH2	75	0.0500698	1.18693	1.28949	0.920465	0.1473
TACR3	21	0.0504374	1.70905	1.25568	1.36106	0.0413
FAT2	62	0.0504407	1.01806	1.30993	0.777188	0.1218
SMG1	40	0.0504663	1.483	1.25659	1.18018	0.0786
DIP2C	24	0.0509228	0.87875	1.29396	0.679117	0.0472
LEPR	33	0.0514301	0.980606	1.29475	0.757372	0.0648
BCHE	41	0.0514938	1.5261	1.25233	1.21861	0.0806
LRP1B	194	0.0526738	1.20309	1.31829	0.912619	0.3811
PCDHB11	41	0.0530386	1.03927	1.29498	0.802537	0.0806
CNTN6	24	0.0534196	1.08292	1.28386	0.843488	0.0472
P2RY8	22	0.0548719	1.49136	1.26458	1.17934	0.0432
COL4A2	36	0.0560979	0.959143	1.29766	0.739134	0.0707
VGLL3	25	0.0566118	1.5668	1.25928	1.24421	0.0491
NTRK3	55	0.0574998	1.11296	1.29354	0.860402	0.1081
PRKCB	38	0.0581001	1.00189	1.29574	0.773219	0.0747
AMPD1	21	0.0588164	1.65143	1.25816	1.31258	0.0413
ZNF292	25	0.0588166	1.0192	1.28756	0.791574	0.0491
OR5T1	27	0.0589507	1.79185	1.24539	1.43878	0.053
PCDHA13	22	0.0598226	1.06773	1.28372	0.831747	0.0432
OR6B1	23	0.0600611	1.61565	1.25823	1.28407	0.0452
TAS2R41	21	0.0601471	1.55714	1.26221	1.23366	0.0413
AQPEP	30	0.0602248	1.04067	1.28902	0.807332	0.0589
TRIM48	47	0.0608182	1.15957	1.28606	0.901648	0.0923
ZNF423	61	0.0617109	1.07689	1.30127	0.827563	0.1198
UBE4B	22	0.0621735	0.909091	1.29088	0.70424	0.0432
RNF17	21	0.0623681	0.9575	1.28734	0.743781	0.0413
AGL	21	0.0627763	0.901905	1.29041	0.698929	0.0413
RET	25	0.0630437	1.0152	1.28777	0.78834	0.0491
PCSK5	29	0.0635505	1.02414	1.2895	0.794213	0.057
INADL	22	0.0639599	0.960909	1.28854	0.745734	0.0432
BAGE2	92	0.0639996	1.40554	1.24544	1.12855	0.1807
ZNF831	85	0.0652815	1.1481	1.29934	0.883598	0.167
GRM1	48	0.0653645	1.02854	1.29998	0.791199	0.0943
CSMD3	226	0.0658349	1.20098	1.33207	0.901591	0.444
MET	23	0.0667742	1.07696	1.28372	0.838931	0.0452
SPTAN1	23	0.0669901	0.93	1.29068	0.720551	0.0452
SYNE1	90	0.0680864	1.1036	1.31057	0.842072	0.1768
PABPC5	24	0.0684497	1.26208	1.27499	0.989877	0.0472
BNC2	32	0.0685428	1.51687	1.25811	1.20567	0.0629
CACNB2	28	0.0686421	1.62357	1.25405	1.29466	0.055
FGF13	22	0.0686681	0.887727	1.29185	0.687176	0.0432
JAKMIP1	21	0.0692432	0.929048	1.28924	0.720615	0.0413
NEU4	21	0.0695921	0.900476	1.29047	0.697789	0.0413
REG1B	32	0.0707399	1.00469	1.29247	0.777337	0.0629
OR2M4	30	0.0715885	0.99	1.29219	0.76614	0.0589
KLHL1	54	0.0723196	1.01423	1.30398	0.777795	0.1061
POM121L12	64	0.0727675	1.15344	1.29178	0.892909	0.1257
SCN11A	39	0.0728845	1.05333	1.29272	0.814817	0.0766
COL4A5	46	0.0734494	1.0637	1.29531	0.821188	0.0904
RTN1	26	0.0734917	1.01923	1.28812	0.791257	0.0511
NRAP	33	0.0744451	1.62879	1.24981	1.30323	0.0648
FHOD3	34	0.0748115	1.14382	1.28373	0.891018	0.0668
CDH6	50	0.075144	1.0036	1.30388	0.769704	0.0982
SERPINB3	27	0.0755757	0.992222	1.29019	0.769053	0.053
ZNF98	29	0.0757311	1.06345	1.28713	0.82622	0.057
DDX60L	23	0.0758722	0.905217	1.29185	0.700713	0.0452
ARID1B	28	0.0759796	1.64464	1.25283	1.31274	0.055
TSHR	28	0.0761305	0.991111	1.29025	0.768155	0.055
OR10R2	24	0.0764675	1.02875	1.28654	0.799628	0.0472
INPP4B	27	0.0772501	1.15926	1.28083	0.905084	0.053
LILRA6	22	0.0778092	1.00364	1.28661	0.780061	0.0432
TGIF2LX	30	0.0780086	1.01724	1.28992	0.78861	0.0589
C7	39	0.0785969	1.11211	1.28747	0.863789	0.0766
SLC8A1	63	0.0787576	1.10159	1.29879	0.848165	0.1238
ADAMTS16	54	0.0788168	1.00741	1.30607	0.77133	0.1061
CPAMD8	25	0.0792607	1.7908	1.24771	1.43527	0.0491
NPFFR2	22	0.0795732	0.928182	1.29002	0.719509	0.0432
FLG2	80	0.0805443	1.0955	1.30774	0.837705	0.1572
PKD1L1	57	0.0810588	1.06895	1.30029	0.822085	0.112
DPYD	22	0.0812402	0.950909	1.28899	0.737714	0.0432
SCN1A	44	0.0814206	1.11884	1.28873	0.868168	0.0864
A2M	24	0.0821846	1.165	1.27979	0.910303	0.0472
DDI1	27	0.0823758	0.981154	1.29017	0.760487	0.053
POLR3A	23	0.082567	0.971739	1.2887	0.754044	0.0452
DACH2	31	0.083374	1.5671	1.2554	1.24829	0.0609
MARK1	27	0.0838902	1.67593	1.25189	1.33872	0.053
CAMSAP2	23	0.0849023	0.934348	1.29047	0.724035	0.0452
PCDH10	79	0.0849231	1.16241	1.29495	0.897642	0.1552
MEPE	24	0.085235	1.06292	1.28485	0.827272	0.0472
ARPP21	31	0.0853007	0.96	1.29477	0.741444	0.0609
ATP1A4	27	0.0854675	0.938889	1.29317	0.726034	0.053
SIGLEC12	26	0.0859171	1.6492	1.25502	1.31408	0.0511
ZFHX4	175	0.0877472	1.19777	1.31452	0.911185	0.3438
SLITRK4	45	0.0887122	1.09844	1.29144	0.850555	0.0884
OR2M3	40	0.088905	1.6135	1.24546	1.29551	0.0786
SPATA31D1	64	0.0895198	1.09219	1.30058	0.839767	0.1257
SYT9	22	0.0897245	0.986818	1.28737	0.766537	0.0432
CNTN1	41	0.0906291	1.07927	1.29147	0.835687	0.0806
MED12L	37	0.0907932	1.07054	1.29036	0.829645	0.0727
PCDHA2	44	0.0924497	1.46864	1.256	1.1693	0.0864
POTEH	52	0.0930191	1.565	1.24131	1.26076	0.1022
ABCA10	37	0.0930311	1.09027	1.28881	0.845949	0.0727
CLCN1	49	0.0931094	1.11306	1.29157	0.861793	0.0963
LARGE	22	0.0940081	1.67136	1.25645	1.33023	0.0432
OR14A16	29	0.094013	0.986897	1.29175	0.764	0.057
MAP3K19	29	0.094013	1.14414	1.28225	0.892289	0.057
MDN1	38	0.0953691	1.26632	1.27503	0.993164	0.0747
MYO16	45	0.0978189	1.01578	1.29946	0.781691	0.0884
IGDCC4	24	0.0980742	1.18958	1.27858	0.930396	0.0472
POTEC	33	0.0981007	1.64667	1.24857	1.31884	0.0648
LRFN5	58	0.0986889	1.21897	1.28151	0.951196	0.1139
PCDHB2	42	0.099042	1.6119	1.24403	1.29572	0.0825
COL22A1	70	0.0990512	1.16257	1.29221	0.899677	0.1375
BRINP1	32	0.0999461	1.08656	1.28698	0.844272	0.0629
LINGO2	22	0.100002	1.47857	1.26559	1.16828	0.0432
NHS	21	0.100786	1.55952	1.26211	1.23565	0.0413
OR5M3	23	0.101261	0.935652	1.29041	0.72508	0.0452
KIF1A	43	0.101549	1.55674	1.24833	1.24707	0.0845
STK11	75	0.101698	1.1674	1.29229	0.903353	0.1473
CHRNA4	24	0.103082	0.97125	1.28938	0.753268	0.0472
FAM47A	60	0.103418	1.45083	1.2508	1.15992	0.1179
AEBP1	33	0.105921	1.69455	1.24525	1.36081	0.0648
TACC2	33	0.106053	1.04758	1.29011	0.812008	0.0648
MYH7	68	0.106731	1.20103	1.28569	0.93415	0.1336
NAV3	117	0.107002	1.20862	1.29379	0.93417	0.2299
HEATR1	30	0.107345	1.00448	1.29069	0.778254	0.0589
UGT3A1	38	0.108567	1.15816	1.28376	0.902162	0.0747
RBFOX1	40	0.108642	1.0205	1.29603	0.787402	0.0786
SH3TC2	22	0.10899	0.936818	1.28963	0.726424	0.0432
RGS22	26	0.109399	0.9812	1.28952	0.7609	0.0511
RBP3	44	0.10959	1.15455	1.28572	0.897976	0.0864
IRS1	24	0.110337	1.02625	1.28666	0.797608	0.0472
PAPPA2	113	0.111126	1.14655	1.31086	0.874655	0.222
OR5J2	28	0.111809	0.9775	1.29166	0.756776	0.055
ADCY2	62	0.111849	1.50452	1.24246	1.21092	0.1218
ABCG5	21	0.112453	0.953333	1.2882	0.740053	0.0413
ZMYM3	23	0.113111	1.5313	1.26222	1.21318	0.0452
ATP8A2	31	0.113337	1.01452	1.29123	0.785695	0.0609
BRINP2	42	0.113489	1.01905	1.29734	0.785487	0.0825
ARAP2	30	0.113734	0.975	1.29313	0.753984	0.0589
DCDC1	63	0.113804	1.13143	1.29457	0.873978	0.1238
COL21A1	31	0.114635	1.49258	1.26023	1.18437	0.0609
CEP350	27	0.114659	1.12808	1.28226	0.879759	0.053
SEMA5A	54	0.115238	1.08667	1.29666	0.838051	0.1061
TTN	287	0.115393	1.24923	1.30613	0.95643	0.5639
RP11-707M1.1	28	0.115429	0.976071	1.29175	0.755622	0.055
ADCY5	31	0.115652	1.15	1.28245	0.896723	0.0609
IGHV1OR21-1	31	0.11653	1.52387	1.2582	1.21115	0.0609
SLC5A7	22	0.116554	1.02591	1.28561	0.797997	0.0432
NCAM1	41	0.116738	1.0578	1.29335	0.817877	0.0806
CCDC88A	21	0.116839	0.9875	1.28611	0.767817	0.0413
RREB1	24	0.118492	1.13292	1.28138	0.884137	0.0472
SLC4A8	22	0.118639	1.63773	1.25797	1.30188	0.0432
SLC12A1	27	0.118807	1.05154	1.28638	0.817442	0.053
OR2L3	29	0.119024	1.00034	1.29094	0.774898	0.057
SERPINA3	28	0.11914	1.15429	1.28137	0.90082	0.055
LPHN2	53	0.120282	1.13	1.29116	0.87518	0.1041
HDX	22	0.121464	1.16773	1.2792	0.912858	0.0432
TET1	27	0.122183	1.53519	1.25977	1.21862	0.053
PTK2B	21	0.123121	1.51381	1.26408	1.19756	0.0413
CLEC4F	22	0.124888	1.01364	1.28616	0.788111	0.0432
SYT10	35	0.124899	1.45057	1.26137	1.15	0.0688
PCNT	32	0.125184	1.17156	1.28128	0.91437	0.0629
AGMO	37	0.125615	1.13162	1.28557	0.880248	0.0727
DIAPH2	21	0.125908	1.44381	1.26709	1.13947	0.0413
ALDH1L1	25	0.126417	1.5184	1.26178	1.20338	0.0491
KIF2B	75	0.127391	1.20467	1.28643	0.936443	0.1473
OR2T34	31	0.128104	1.10742	1.28521	0.861665	0.0609
LAMA1	63	0.129778	1.22587	1.28123	0.956791	0.1238
PLCB4	41	0.130358	1.06268	1.29293	0.82192	0.0806
KIAA0947	37	0.130709	1.07162	1.29028	0.830537	0.0727
MRC2	22	0.131012	1.00409	1.28659	0.780427	0.0432
ATP2B3	32	0.132372	1.20812	1.27883	0.944714	0.0629
OR5B3	21	0.132406	1.01095	1.28572	0.786295	0.0413
FMN2	67	0.132756	1.15373	1.29267	0.892518	0.1316
FLT1	32	0.134137	1.17938	1.28075	0.920844	0.0629
KCNMA1	25	0.134723	1.53833	1.26132	1.21962	0.0491
CAPN6	27	0.135025	1.19037	1.27909	0.930641	0.053
EYA4	28	0.135101	1.10286	1.28437	0.858678	0.055
SRRM2	31	0.135367	1.02452	1.29059	0.793838	0.0609
TAF1L	65	0.135664	1.44446	1.24948	1.15605	0.1277
SCAND3	29	0.137259	1.05379	1.28771	0.818348	0.057
ADAMTS12	117	0.137303	1.22111	1.29028	0.946392	0.2299
HELZ2	23	0.137742	1.57913	1.25996	1.25332	0.0452
USP29	38	0.13804	1.08105	1.28998	0.838039	0.0747
NELL2	32	0.13921	0.974375	1.29451	0.752699	0.0629
ESRRG	21	0.139364	0.95381	1.28818	0.740434	0.0413
TPTE	79	0.139933	1.20152	1.28777	0.933025	0.1552
FAM47C	75	0.140284	1.46067	1.24219	1.17588	0.1473
CHD9	22	0.140731	1.28136	1.27407	1.00573	0.0432
SYNE3	24	0.140947	0.965833	1.28965	0.748912	0.0472
PDZD2	31	0.141403	1.40194	1.26611	1.10728	0.0609
KIF19	29	0.141609	1.68069	1.24983	1.34473	0.057
ZNF107	22	0.142225	1.92238	1.2465	1.54223	0.0432
PPFIA2	25	0.142369	1.2056	1.27793	0.943398	0.0491
OR51D1	21	0.144713	1.14333	1.28002	0.893215	0.0413
CES5A	28	0.14504	0.959286	1.29272	0.742066	0.055
ARHGAP35	23	0.145588	1.01045	1.2863	0.785549	0.0452
RBM10	34	0.145974	1.12588	1.28501	0.876166	0.0668
ITGA4	40	0.147434	1.155	1.28456	0.899139	0.0786
ZSCAN1	27	0.147941	0.932593	1.29353	0.720969	0.053
PCDH8	30	0.14872	1.56167	1.25639	1.24298	0.0589
MC5R	22	0.148898	1.02455	1.28567	0.796898	0.0432
NID1	42	0.14916	1.1369	1.28675	0.883551	0.0825
ZNF236	32	0.149972	1.08625	1.287	0.844016	0.0629
IL7R	37	0.150194	1.05667	1.29095	0.818518	0.0727
LAMB3	27	0.150405	1.03148	1.28799	0.800847	0.053
FAM171B	30	0.151256	1.13367	1.28319	0.883472	0.0589
MACF1	62	0.151906	1.51419	1.24112	1.22002	0.1218
CPXCR1	21	0.152159	1.45571	1.26658	1.14933	0.0413
ITGA8	56	0.152935	1.13036	1.29219	0.874764	0.11
ROR2	40	0.154118	1.06825	1.29196	0.826843	0.0786
ASPM	81	0.15511	1.20237	1.28781	0.93366	0.1591
TNRC6A	25	0.156739	1.1256	1.28207	0.877958	0.0491
MAGEB6	33	0.157492	1.735	1.24348	1.39528	0.0648
OR2T11	31	0.158139	1.00645	1.29176	0.779134	0.0609
PCK1	28	0.158436	1.17607	1.2801	0.918731	0.055
MKRN3	30	0.158682	0.993667	1.29196	0.769114	0.0589
SIGLEC1	32	0.159324	1.06906	1.28816	0.829918	0.0629
RIF1	25	0.159466	0.940833	1.29089	0.728827	0.0491
MYH8	68	0.159658	1.17426	1.28982	0.910411	0.1336
CNTN3	35	0.160282	1.08514	1.28835	0.84227	0.0688
FLT4	24	0.160311	0.995417	1.28819	0.772728	0.0472
SOX5	22	0.160491	1.27	1.27458	0.996407	0.0432
TRPM6	46	0.160707	1.12652	1.28907	0.873902	0.0904
DNAH11	67	0.160732	1.09818	1.30063	0.844345	0.1316
NPAS4	25	0.16107	1.5364	1.26085	1.21855	0.0491
DAB1	30	0.161154	1.00867	1.29102	0.781293	0.0589
FER1L6	59	0.161265	1.05542	1.30309	0.80994	0.1159
EPHB6	55	0.161278	1.15382	1.28899	0.895136	0.1081
SLC44A5	32	0.161729	1.36906	1.26803	1.07968	0.0629
ABCB4	21	0.16193	1.04714	1.28416	0.81543	0.0413
ACTRT1	33	0.162565	1.41758	1.26445	1.1211	0.0648
NBEA	43	0.162794	1.37372	1.26521	1.08576	0.0845
KIAA1549L	44	0.163115	1.38727	1.2637	1.09779	0.0864
HHIPL2	37	0.163646	1.51432	1.25557	1.20608	0.0727
DGKB	47	0.164007	1.42378	1.25989	1.13008	0.0923
OR2W3	49	0.164043	1.19306	1.28304	0.929868	0.0963
ASCC3	24	0.164156	1.11958	1.28204	0.873282	0.0472
TENM1	73	0.164427	1.48342	1.23938	1.19691	0.1434
TUBA3C	27	0.164718	1.09654	1.28395	0.854032	0.053
TECTA	32	0.165484	1.00188	1.29266	0.775048	0.0629
USP9X	27	0.165645	1.51667	1.26081	1.20293	0.053
WNK3	24	0.165887	1.08125	1.28394	0.842136	0.0472
L1CAM	48	0.166714	1.08958	1.29362	0.842273	0.0943
NCAM2	30	0.166773	1.51633	1.25923	1.20418	0.0589
DMXL1	33	0.167407	1.06818	1.28868	0.828898	0.0648
STON2	22	0.167675	1.59455	1.25992	1.26559	0.0432
OR5W2	28	0.168622	1.58143	1.25651	1.25859	0.055
ARFGEF1	25	0.168949	1.05875	1.28505	0.823897	0.0491
ANKFN1	26	0.169342	0.988462	1.28977	0.766385	0.0511
CDH11	38	0.170092	1.06079	1.29161	0.82129	0.0747
DLGAP3	27	0.170415	0.995556	1.29	0.771748	0.053
NUP214	25	0.170436	0.9688	1.29017	0.750912	0.0491
LRRTM4	70	0.170459	1.39522	1.25543	1.11134	0.1375
NDST4	51	0.172092	1.13078	1.29037	0.876325	0.1002
TPH2	23	0.172393	1.6713	1.2556	1.33108	0.0452
ANO5	24	0.172723	1.02542	1.2867	0.796935	0.0472
PCDH18	43	0.173153	1.34047	1.26828	1.05691	0.0845
TLR8	21	0.17336	1.05667	1.28375	0.823109	0.0413
RGPD4	63	0.173578	1.19885	1.28467	0.933202	0.1238
SLC17A4	26	0.174063	0.957692	1.29143	0.741576	0.0511
IQGAP2	37	0.174435	1.03541	1.29311	0.800707	0.0727
CYP11B2	34	0.174482	1.19412	1.28013	0.932812	0.0668
ADAM29	24	0.174747	1.20042	1.27804	0.939263	0.0472
GPR158	68	0.174902	1.19265	1.28698	0.926699	0.1336
OR51Q1	24	0.175426	0.990417	1.28843	0.768699	0.0472
SLC24A2	23	0.175609	1.4587	1.26566	1.15252	0.0452
TCEB3B	21	0.175765	1.12714	1.28072	0.880087	0.0413
CRB1	72	0.176035	1.2569	1.27721	0.984096	0.1415
F5	44	0.176077	1.05372	1.29474	0.813846	0.0864
FAT1	61	0.176382	1.15984	1.28998	0.899113	0.1198
OR2L13	49	0.177066	1.05542	1.29718	0.813624	0.0963
DPY19L2	27	0.177439	1.48815	1.26241	1.17882	0.053
NLRP5	56	0.17848	1.26929	1.27501	0.99551	0.11
CTCFL	31	0.179171	1.12355	1.28416	0.874926	0.0609
SPTA1	151	0.179417	1.21427	1.2995	0.934412	0.2967
PSG6	25	0.179526	1.28	1.27409	1.00464	0.0491
FREM1	33	0.179983	1.03061	1.29128	0.798127	0.0648
OR2L8	40	0.180421	1.038	1.29454	0.801828	0.0786
OR8H3	26	0.180658	1.07808	1.28495	0.839004	0.0511
PSG4	26	0.180881	1.77769	1.24729	1.42525	0.0511
OR10J3	29	0.181367	1.18759	1.27963	0.928074	0.057
RYR2	224	0.182348	1.23848	1.30238	0.950934	0.4401
MCF2	24	0.182553	1.04833	1.28557	0.815464	0.0472
DTNA	31	0.183492	1.09613	1.28594	0.852394	0.0609
COL11A1	113	0.184786	1.15857	1.30705	0.8864	0.222
SCN9A	25	0.185242	1.1208	1.28231	0.874045	0.0491
PDGFRA	47	0.185286	1.1583	1.28619	0.900565	0.0923
INHBA	31	0.185367	1.0929	1.28615	0.849747	0.0609
EPB41L3	35	0.185789	1.66457	1.24557	1.33639	0.0688
ST18	39	0.185906	1.22846	1.27819	0.961094	0.0766
SVEP1	59	0.186251	1.1422	1.29171	0.884256	0.1159
FCRL2	29	0.186458	1.05714	1.28703	0.821384	0.057
CREBBP	28	0.186458	1.575	1.25688	1.2531	0.055
COL7A1	46	0.188004	1.07217	1.29447	0.828272	0.0904
MALAT1	58	0.18867	1.17246	1.28723	0.910833	0.1139
TRIOBP	30	0.188999	1.38467	1.26747	1.09246	0.0589
FERD3L	26	0.190201	1.06154	1.28584	0.825561	0.0511
MAP3K4	21	0.190207	1.06476	1.2834	0.82964	0.0413
SERPINA9	24	0.190373	0.984167	1.28874	0.763664	0.0472
FZD10	34	0.190516	1.45294	1.2616	1.15167	0.0668
SLC4A10	26	0.190664	1.56154	1.25892	1.24038	0.0511
OVCH1	55	0.190901	1.10241	1.29479	0.851417	0.1081
ATP10D	27	0.190985	1.02407	1.2884	0.79484	0.053
GLRA2	25	0.191804	1.008	1.28814	0.782523	0.0491
MGA	45	0.192005	1.24356	1.27737	0.973528	0.0884
XKR7	29	0.192437	1.13724	1.28267	0.886623	0.057
SIPA1L3	23	0.19485	1.88652	1.24541	1.51478	0.0452
ZNF208	57	0.195179	1.09895	1.2965	0.847623	0.112
PSG1	23	0.19535	1.04043	1.28545	0.809392	0.0452
MMP2	28	0.195425	0.994286	1.29069	0.770354	0.055
JAKMIP2	21	0.195908	1.58524	1.261	1.25712	0.0413
TIMD4	26	0.196111	1.5004	1.26271	1.18824	0.0511
TMTC1	53	0.196319	1.15774	1.28794	0.898906	0.1041
ZNF804B	60	0.196824	1.14317	1.29192	0.884862	0.1179
VCAN	85	0.19719	1.41329	1.24653	1.13378	0.167
ITIH2	28	0.197256	1.01214	1.28965	0.784822	0.055
EGFR	73	0.19909	1.3611	1.25986	1.08035	0.1434
CCDC141	22	0.199358	1.02682	1.28556	0.798729	0.0432
ADAMTS17	24	0.199681	1.08917	1.28355	0.84856	0.0472
ERBB4	51	0.199947	1.17647	1.28528	0.915339	0.1002
TP53	267	0.20083	1.32796	1.21619	1.0919	0.5246
AMER1	39	0.201237	1.00769	1.29651	0.777234	0.0766
HECW2	26	0.202039	1.09115	1.28424	0.849647	0.0511
TTC40	28	0.202644	0.942593	1.29297	0.729015	0.055
PLXNA2	28	0.202882	1.4363	1.26531	1.13513	0.055
SHPRH	24	0.20294	1.10458	1.28278	0.861083	0.0472
UBBP4	40	0.203081	1.24025	1.27729	0.970999	0.0786
NLRP12	45	0.203835	1.14778	1.28666	0.89206	0.0884
SYTL4	21	0.204422	1.54429	1.26277	1.22294	0.0413
TDRD5	26	0.205938	1.19115	1.27886	0.931418	0.0511
CDH18	63	0.20631	1.12397	1.29563	0.867509	0.1238
SPEN	29	0.207255	1.12138	1.28363	0.873604	0.057
SLC27A6	28	0.207551	1.38214	1.26811	1.08993	0.055
SLIT1	25	0.207942	0.9896	1.28909	0.767673	0.0491
MYOF	21	0.20823	1.67143	1.2573	1.32938	0.0413
GPR112	102	0.209333	1.19363	1.29462	0.921991	0.2004
PCDH17	66	0.209626	1.13394	1.2953	0.875423	0.1297
IL12RB2	21	0.210154	1.11476	1.28125	0.870058	0.0413
TLL2	35	0.210252	1.04771	1.29112	0.811478	0.0688
CCKBR	32	0.210289	1.06563	1.28839	0.827101	0.0629
GLYAT	22	0.210474	1.17136	1.27903	0.915818	0.0432
OR14I1	23	0.210529	1.11174	1.28208	0.867138	0.0452
MME	21	0.210982	1.08524	1.28252	0.846176	0.0413
RPGRIP1	22	0.211014	1.55045	1.26191	1.22866	0.0432
THSD7B	55	0.21177	1.16852	1.28695	0.907979	0.1081
ASTN2	71	0.211941	1.45887	1.24447	1.17228	0.1395
DYNC2H1	39	0.212443	1.05077	1.29294	0.8127	0.0766
MPPED2	30	0.212631	1.39067	1.2671	1.09752	0.0589
SLC12A3	26	0.212642	1.45385	1.26472	1.14954	0.0511
PTPRD	100	0.215064	1.1437	1.30633	0.875505	0.1965
MYO18A	21	0.216001	1.16762	1.27898	0.912933	0.0413
OR5T2	29	0.216776	1.10793	1.28444	0.862581	0.057
MYOM3	27	0.216808	1.39667	1.26753	1.10188	0.053
OR8J3	35	0.217122	1.13382	1.28444	0.882736	0.0688
CNTNAP5	91	0.217843	1.19444	1.29155	0.924814	0.1788
FAT4	100	0.218055	1.21684	1.2881	0.944674	0.1965
OR8K1	22	0.21813	1.20136	1.27768	0.94027	0.0432
PIK3AP1	24	0.218219	1.12167	1.28194	0.874977	0.0472
WSCD2	39	0.219443	1.08737	1.28947	0.843268	0.0766
KCNB1	26	0.220531	1.00462	1.2889	0.779435	0.0511
PCDHGA1	34	0.220741	1.18324	1.28091	0.923749	0.0668
MAGEL2	26	0.221047	1.04962	1.28648	0.815881	0.0511
CNOT1	23	0.221472	1.08091	1.28312	0.842406	0.0452
BACH2	24	0.221842	1.54348	1.26165	1.22338	0.0472
KRT82	21	0.22307	1.6855	1.25757	1.34029	0.0413
CAMTA1	41	0.223386	1.57366	1.24816	1.26078	0.0806
SPEF2	49	0.224037	1.18959	1.28341	0.926897	0.0963
CCKAR	23	0.224322	1.67087	1.25562	1.33072	0.0452
SI	93	0.224645	1.12774	1.30716	0.86274	0.1827
PDE3A	38	0.224652	1.09211	1.28909	0.847193	0.0747
WDR90	23	0.225133	1.08091	1.28312	0.842406	0.0452
PAX4	27	0.225178	1.14444	1.28166	0.892939	0.053
RIMS1	23	0.225709	1.16739	1.27944	0.91242	0.0452
OR2T3	36	0.227103	1.12	1.28613	0.870829	0.0707
CTNNA2	69	0.227608	1.22188	1.28261	0.952652	0.1356
RYR3	123	0.230841	1.24073	1.2851	0.965472	0.2417
UGT1A10	24	0.231246	1.00583	1.28767	0.781127	0.0472
FBXL7	58	0.232256	1.22897	1.28022	0.959963	0.1139
E2F7	23	0.23335	1.0619	1.28352	0.827335	0.0452
CACNA1I	38	0.233979	1.52474	1.25418	1.21572	0.0747
RGPD3	24	0.234588	1.1375	1.28115	0.887871	0.0472
MROH9	29	0.234699	1.08828	1.28563	0.846496	0.057
IL1RAPL1	28	0.236427	1.18037	1.27965	0.922419	0.055
KIF21A	25	0.236713	1.042	1.28638	0.810022	0.0491
WDR7	31	0.23695	1.48871	1.26048	1.18106	0.0609
OR8H1	24	0.237398	1.58125	1.2592	1.25576	0.0472
TRPM2	34	0.23756	1.56353	1.25368	1.24715	0.0668
ITGAX	51	0.237741	1.129	1.29022	0.875046	0.1002
SLC26A7	34	0.238521	1.07	1.28901	0.830094	0.0668
C5orf42	26	0.23884	1.14231	1.28149	0.89139	0.0511
ASIC4	22	0.239045	1.59286	1.26068	1.26349	0.0432
SDK2	34	0.239484	1.08882	1.28766	0.845581	0.0668
LILRA1	32	0.239926	1.16125	1.28197	0.905832	0.0629
ABCC9	32	0.240175	1.04937	1.28948	0.8138	0.0629
SLC45A2	31	0.240971	1.08516	1.28665	0.843399	0.0609
CASR	30	0.241139	1.12467	1.28376	0.876074	0.0589
ZIC4	42	0.24121	1.15357	1.28525	0.897549	0.0825
COL2A1	31	0.241224	1.55129	1.25642	1.23469	0.0609
SALL3	37	0.241433	1.51722	1.2559	1.20808	0.0727
OR2M7	27	0.242334	1.03481	1.2878	0.803552	0.053
BCL9L	22	0.242891	1.12227	1.28125	0.875918	0.0432
DCAF12L1	46	0.24311	1.51348	1.25063	1.21018	0.0904
PNLIPRP3	28	0.243153	1.10821	1.28405	0.863059	0.055
BTAF1	26	0.243234	1.14154	1.28153	0.890761	0.0511
SCN7A	29	0.243255	1.44448	1.2641	1.14269	0.057
CLSTN2	29	0.243781	1.0831	1.28594	0.842268	0.057
BOD1L1	47	0.244075	1.13021	1.28905	0.876781	0.0923
ZIM3	27	0.244342	1.15808	1.28064	0.904294	0.053
AXDND1	30	0.245626	1.47586	1.26221	1.16927	0.0589
KLHL4	47	0.245764	1.40043	1.26156	1.11008	0.0923
HK3	21	0.245952	1.5135	1.2646	1.19682	0.0413
OR10X1	25	0.248232	1.0652	1.28519	0.828829	0.0491
BCAN	32	0.249238	1.06094	1.2887	0.823262	0.0629
PTH2R	21	0.24979	1.07286	1.28305	0.836175	0.0413
RXFP3	23	0.249917	1.08609	1.28329	0.846329	0.0452
PALD1	27	0.249932	1.26269	1.27501	0.990339	0.053
C6	34	0.250009	1.20971	1.27901	0.945814	0.0668
PDZRN3	47	0.250025	1.21	1.28093	0.944626	0.0923
SAMD9L	43	0.250344	1.17071	1.2837	0.911981	0.0845
OR2T33	46	0.251919	1.21065	1.28071	0.945296	0.0904
NOTCH4	51	0.252125	1.18588	1.28424	0.923415	0.1002
AKAP6	45	0.252689	1.17378	1.28414	0.914059	0.0884
KNTC1	22	0.252898	1.07818	1.28324	0.8402	0.0432
CNBD1	26	0.253045	1.59577	1.25708	1.26942	0.0511
COL17A1	21	0.253235	1.03286	1.28477	0.803921	0.0413
OR10G7	26	0.253613	1.38269	1.26855	1.08998	0.0511
IGSF3	25	0.253701	1.062	1.28535	0.826233	0.0491
ACTN2	53	0.254016	1.15057	1.28877	0.892762	0.1041
GALNTL6	26	0.254183	1.17692	1.27963	0.919739	0.0511
UNC5C	34	0.254762	1.16265	1.28238	0.906633	0.0668
ZNF318	30	0.25636	1.465	1.26244	1.16045	0.0589
OR4K2	29	0.257179	1.51483	1.25985	1.20238	0.057
LGR6	22	0.257229	1.53591	1.26257	1.2165	0.0432
MYH1	74	0.257652	1.1574	1.29397	0.894456	0.1454
DOCK10	41	0.257993	1.493	1.25574	1.18894	0.0806
KRTAP24-1	24	0.258637	1.58292	1.25911	1.25717	0.0472
LTBP1	56	0.259205	1.08393	1.29792	0.835124	0.11
PHLDB2	24	0.259537	1.21083	1.27753	0.947796	0.0472
TAS1R2	37	0.259701	1.19081	1.28093	0.929644	0.0727
PSG11	28	0.260105	1.11111	1.28353	0.86567	0.055
ADCY1	34	0.260342	1.24382	1.27657	0.974349	0.0668
PTGER3	26	0.260508	1.07308	1.28522	0.834938	0.0511
KCNH6	24	0.26074	1.58333	1.25909	1.25752	0.0472
GBP4	23	0.260829	1.13261	1.28109	0.884097	0.0452
ALPK1	31	0.26126	1.04387	1.28933	0.809622	0.0609
CYYR1	22	0.261297	1.24136	1.27587	0.972953	0.0432
OR5D18	26	0.261961	1.54115	1.26002	1.22312	0.0511
PCDHGA2	44	0.262656	1.25273	1.27643	0.98143	0.0864
DSC1	25	0.264291	1.2388	1.27622	0.97068	0.0491
COL24A1	38	0.264575	1.21921	1.27883	0.953378	0.0747
OR4P4	25	0.26459	1.1192	1.2824	0.872741	0.0491
KIF4B	42	0.264846	1.12571	1.28775	0.87417	0.0825
ZNF99	44	0.264948	1.19614	1.28178	0.93318	0.0864
HNF4A	27	0.26555	1.05815	1.28649	0.822505	0.053
BRWD3	44	0.266791	1.28909	1.27299	1.01265	0.0864
ANKRD30A	62	0.266857	1.12339	1.29532	0.867263	0.1218
WRN	22	0.267348	1.02571	1.28508	0.79817	0.0432
BIRC6	50	0.267611	1.25429	1.27652	0.982581	0.0982
PCDH15	125	0.268318	1.2388	1.28596	0.963324	0.2456
KLHL38	21	0.26833	1.35619	1.27086	1.06714	0.0413
WDR17	22	0.269565	1.04727	1.28464	0.815226	0.0432
PI4KA	24	0.26989	1.04417	1.28577	0.812092	0.0472
PKP2	31	0.269916	1.44226	1.26349	1.14148	0.0609
NES	38	0.269926	1.51417	1.25613	1.20542	0.0747
GLDC	23	0.270801	1.19348	1.27821	0.933711	0.0452
SPATA18	23	0.271116	1.52304	1.26261	1.20626	0.0452
GRM6	28	0.271659	1.56148	1.2583	1.24095	0.055
POLE	32	0.272386	1.23645	1.27684	0.968368	0.0629
NEB	84	0.273075	1.4269	1.24424	1.14681	0.165
PCDH9	24	0.274547	1.04958	1.28551	0.816475	0.0472
NCKAP5	66	0.274737	1.17864	1.28865	0.914632	0.1297
DLGAP4	28	0.276085	1.44964	1.26418	1.14671	0.055
FOXI1	23	0.276203	0.995217	1.28759	0.772929	0.0452
SFMBT2	24	0.276738	1.12708	1.28167	0.879386	0.0472
GABRB3	36	0.276877	1.16056	1.28304	0.904533	0.0707
ADAM12	25	0.277027	1.3648	1.26971	1.07489	0.0491
ANO3	36	0.277656	1.15139	1.28374	0.8969	0.0707
CNGA4	24	0.277681	1.09708	1.28315	0.854989	0.0472
MAGEC1	55	0.277792	1.38273	1.26126	1.09631	0.1081
MAGEA12	25	0.277953	1.222	1.27709	0.956865	0.0491
ADAMTS14	30	0.278219	1.4031	1.2666	1.10777	0.0589
STAG3	21	0.278617	1.28476	1.27393	1.0085	0.0413
ABL2	21	0.279295	1.1495	1.27949	0.898406	0.0413
HERC2	77	0.279616	1.45273	1.24259	1.16911	0.1513
TMEM132E	33	0.280365	1.20242	1.27937	0.939857	0.0648
GBP6	23	0.280384	1.08913	1.28315	0.848796	0.0452
CENPF	49	0.281066	1.05367	1.29789	0.811835	0.0963
OR8K5	23	0.281679	1.01261	1.28677	0.786939	0.0452
DCLK3	23	0.282003	1.0887	1.28317	0.848443	0.0452
WDR72	27	0.282053	1.48556	1.26255	1.17663	0.053
HS3ST5	24	0.282429	1.43333	1.26652	1.13171	0.0472
GAD2	28	0.282843	1.45393	1.26393	1.15032	0.055
SORCS1	76	0.283622	1.26632	1.2758	0.992569	0.1493
GTF2IRD2P1	24	0.283955	0.99	1.28784	0.768729	0.0472
BRDT	22	0.283961	1.19955	1.27776	0.938786	0.0432
ERN2	28	0.284029	1.17464	1.28019	0.917556	0.055
LY9	22	0.284962	1.06273	1.28394	0.827706	0.0432
MED13L	29	0.285779	1.06724	1.2869	0.829315	0.057
KIAA0556	26	0.286584	1.18038	1.27944	0.922578	0.0511
DLGAP1	25	0.287008	1.6172	1.25667	1.28689	0.0491
TBX5	32	0.288715	1.24906	1.27608	0.978828	0.0629
OBSL1	23	0.289204	1.11609	1.28187	0.870669	0.0452
OLFM3	24	0.289814	1.57042	1.25973	1.24663	0.0472
EP400	40	0.28995	1.08615	1.29	0.84198	0.0786
F9	21	0.290206	1.22952	1.27631	0.963341	0.0413
DIDO1	49	0.290286	1.2449	1.27752	0.974463	0.0963
LRP2	83	0.290586	1.37916	1.25397	1.09983	0.1631
PREX2	35	0.2908	1.14629	1.28384	0.892857	0.0688
PCDHB4	48	0.29217	1.11917	1.29054	0.867206	0.0943
VAV3	31	0.292284	1.03793	1.28867	0.80543	0.0609
OR51V1	33	0.292968	1.11125	1.28532	0.864567	0.0648
UMOD	25	0.293047	1.258	1.27523	0.986491	0.0491
CACNA1E	101	0.295143	1.21768	1.28807	0.945348	0.1984
GLI1	25	0.296259	1.0032	1.28839	0.778647	0.0491
RP1	47	0.296435	1.20617	1.28132	0.941349	0.0923
LAMA3	34	0.296995	1.14853	1.28339	0.894919	0.0668
TNS1	23	0.298181	1.11773	1.28146	0.872231	0.0452
CDH2	34	0.298956	1.00912	1.29337	0.780224	0.0668
F13B	31	0.29969	1.17968	1.28052	0.921247	0.0609
FAR2	21	0.299989	1.63286	1.25895	1.29699	0.0413
TRIO	42	0.301668	1.41071	1.26212	1.11773	0.0825
FSTL5	47	0.303473	1.16404	1.28561	0.905443	0.0923
KCNH5	45	0.303741	1.11636	1.28933	0.865846	0.0884
SIPA1L2	48	0.303962	1.3883	1.26279	1.09939	0.0943
SLC9C2	27	0.304273	1.07852	1.28535	0.839084	0.053
OR11H1	24	0.304303	1.38	1.26915	1.08734	0.0472
STAG2	21	0.30532	1.55286	1.2624	1.23009	0.0413
MAATS1	23	0.30534	1.53652	1.26198	1.21755	0.0452
SCN3A	56	0.306009	1.16611	1.28723	0.905907	0.11
HFM1	34	0.306031	1.20324	1.27947	0.940414	0.0668
TRPC4	50	0.306665	1.13959	1.28874	0.884269	0.0982
CDH23	48	0.306819	1.25063	1.27685	0.979458	0.0943
CPXM1	21	0.308188	1.03	1.2849	0.80162	0.0413
NCAPD3	25	0.30835	1.0864	1.28409	0.846046	0.0491
FNDC1	29	0.309286	1.59414	1.25506	1.27017	0.057
POP1	23	0.309811	1.56087	1.26082	1.23798	0.0452
KIAA1210	34	0.310329	1.19029	1.2804	0.929627	0.0668
OR8U1	38	0.311872	1.40763	1.26363	1.11396	0.0747
AHNAK	72	0.313085	1.22069	1.28323	0.95127	0.1415
OR4K1	25	0.313343	1.1256	1.28207	0.877958	0.0491
ACSM2B	33	0.313502	1.08939	1.28721	0.846325	0.0648
OR10W1	22	0.313936	1.13727	1.28057	0.888095	0.0432
ARHGAP6	25	0.314684	1.0816	1.28434	0.842145	0.0491
USP51	21	0.314708	1.31857	1.27248	1.03622	0.0413
XYLT1	47	0.314862	1.24234	1.27764	0.972371	0.0923
GRM8	59	0.316049	1.39203	1.25896	1.10571	0.1159
CADM2	21	0.316901	1.48286	1.26541	1.17184	0.0413
OR4L1	24	0.317541	1.49542	1.26344	1.1836	0.0472
C8A	24	0.317885	1.07667	1.28416	0.838418	0.0472
OCA2	45	0.318081	1.19289	1.28228	0.930284	0.0884
SCN4A	37	0.318438	1.44568	1.26095	1.14649	0.0727
ARHGEF6	25	0.319067	1.6012	1.2575	1.27332	0.0491
CDX4	23	0.320293	1.09174	1.28302	0.85091	0.0452
VCAM1	31	0.320555	1.19241	1.27933	0.932059	0.0609
PEX5L	27	0.320698	1.5937	1.25649	1.26837	0.053
CFH	44	0.320945	1.14318	1.2868	0.888394	0.0864
HMCN1	95	0.321113	1.23245	1.28388	0.95994	0.1866
TGM6	34	0.321501	1.21818	1.27828	0.952987	0.0668
OBSCN	116	0.322097	1.34643	1.25335	1.07427	0.2279
CPQ	21	0.322798	1.06952	1.2832	0.833484	0.0413
ARHGEF11	31	0.322868	1.15452	1.28215	0.90045	0.0609
BRAF	42	0.324248	1.07929	1.29193	0.835408	0.0825
OR4A16	37	0.325241	1.19946	1.28025	0.936892	0.0727
NLRP7	44	0.325406	1.23209	1.27828	0.963865	0.0864
BRINP3	84	0.325528	1.2625	1.27673	0.988855	0.165
PTPRT	66	0.32594	1.16576	1.29056	0.903293	0.1297
KCNK10	28	0.325969	1.14481	1.28164	0.893243	0.055
CPZ	26	0.326365	1.345	1.27058	1.05857	0.0511
TAF1	24	0.326923	1.57333	1.25959	1.24909	0.0472
FN1	27	0.327627	1.60778	1.25571	1.28038	0.053
NTRK2	31	0.327827	1.17323	1.28094	0.915909	0.0609
BZRAP1	26	0.328055	1.59846	1.25694	1.27171	0.0511
HERC1	29	0.32918	1.5131	1.25996	1.20092	0.057
CACNA1H	26	0.33009	1.16192	1.28043	0.907444	0.0511
PLCL1	33	0.330544	1.08788	1.28731	0.845079	0.0648
CHD4	23	0.331005	1.12174	1.2816	0.875261	0.0452
OGT	23	0.331005	1.41913	1.26753	1.1196	0.0452
NINL	26	0.332133	1.09962	1.28379	0.856539	0.0511
FOLH1B	22	0.332812	0.985909	1.28741	0.765807	0.0432
ADAM19	38	0.332892	1.35842	1.2676	1.07165	0.0747
RYR1	106	0.333143	1.25887	1.27846	0.984674	0.2083
KPRP	30	0.334622	1.574	1.25562	1.25357	0.0589
DOCK4	28	0.335326	1.15667	1.28098	0.902958	0.055
WNK1	26	0.3359	1.29462	1.27329	1.01675	0.0511
TNN	80	0.336177	1.36325	1.25781	1.08383	0.1572
IL1RAPL2	22	0.336326	1.11238	1.28135	0.86813	0.0432
GRIA1	21	0.33747	1.00286	1.28607	0.779787	0.0413
CEP170	22	0.337643	1.39182	1.26908	1.09672	0.0432
DSP	31	0.337892	1.10516	1.28536	0.85981	0.0609
DLC1	32	0.338431	1.44813	1.26273	1.14682	0.0629
INSC	34	0.339382	1.18294	1.28093	0.923504	0.0668
TUBB4A	21	0.339764	1.37667	1.26998	1.08401	0.0413
TRIM51	44	0.340129	1.26818	1.27497	0.994678	0.0864
CACNA1G	33	0.340369	1.08091	1.28779	0.839349	0.0648
SMARCA1	24	0.341151	1.44792	1.26579	1.14388	0.0472
FAM71B	37	0.341604	1.12778	1.28554	0.87728	0.0727
MYT1L	56	0.341818	1.22018	1.28108	0.95246	0.11
DOCK7	25	0.342233	1.58833	1.25885	1.26174	0.0491
UNC45B	34	0.342442	1.35559	1.26857	1.0686	0.0668
OR4K13	23	0.342683	1.54	1.26181	1.22047	0.0452
FLNC	62	0.342815	1.3771	1.26013	1.09282	0.1218
OR5A1	22	0.343273	1.50909	1.26378	1.19411	0.0432
GRIK2	44	0.343669	1.50159	1.25288	1.19851	0.0864
ABCC8	30	0.343674	1.67033	1.24958	1.33671	0.0589
SPATA31E1	26	0.343865	1.70885	1.25099	1.36599	0.0511
DLG2	32	0.343961	1.47194	1.26157	1.16675	0.0629
PCDHA5	38	0.344761	1.45184	1.26006	1.1522	0.0747
CACNA2D1	47	0.345494	1.2687	1.27495	0.995098	0.0923
OR56A4	24	0.345859	1.5525	1.26062	1.23154	0.0472
MPDZ	22	0.345921	1.44727	1.26657	1.14267	0.0432
CHDC2	28	0.346984	1.415	1.2662	1.11752	0.055
FLG	147	0.347081	1.41646	1.21669	1.1642	0.2888
FSHR	39	0.347304	1.33718	1.26917	1.05359	0.0766
CORIN	24	0.347316	1.33042	1.27161	1.04625	0.0472
KANK4	31	0.34783	1.51968	1.25847	1.20756	0.0609
ATP4A	24	0.348411	1.23083	1.27654	0.964198	0.0472
MC3R	24	0.348776	1.11125	1.28245	0.866503	0.0472
BICC1	29	0.349886	1.22586	1.27731	0.95972	0.057
MYO3A	44	0.349991	1.21477	1.28002	0.949025	0.0864
TMPRSS11F	21	0.350996	1.32857	1.27205	1.04443	0.0413
GPRC6A	26	0.351949	1.08269	1.2847	0.842759	0.0511
DDX26B	23	0.352363	1.08435	1.28337	0.844919	0.0452
LILRB4	33	0.352594	1.26606	1.27496	0.993021	0.0648
PLCXD3	23	0.352738	1.07826	1.28366	0.839988	0.0452
INSRR	40	0.35289	1.32925	1.2697	1.0469	0.0786
TENM2	68	0.353237	1.18368	1.28837	0.918741	0.1336
2001-03-01	26	0.353723	1.17538	1.27971	0.918477	0.0511
TPO	42	0.354124	1.35286	1.26732	1.06749	0.0825
SATB2	36	0.355199	1.31111	1.27159	1.03108	0.0707
ABCA4	21	0.355317	1.02905	1.28494	0.800854	0.0413
COL9A1	35	0.355396	1.262	1.2753	0.989575	0.0688
PDE4DIP	54	0.35571	1.20755	1.28215	0.941815	0.1061
DIO2	23	0.355753	1.10696	1.2823	0.863256	0.0452
PCDHA3	42	0.356003	1.20439	1.28051	0.940553	0.0825
CCDC73	24	0.356139	1.0775	1.28412	0.839094	0.0472
OR2W5	29	0.357986	1.23931	1.2765	0.970866	0.057
CELSR1	21	0.359701	1.007	1.28532	0.783464	0.0413
TDRD6	23	0.359925	1.59	1.25944	1.26246	0.0452
PSG10P	23	0.360687	1.0987	1.2827	0.856552	0.0452
POTEG	45	0.36071	1.34756	1.26728	1.06334	0.0884
LRRC32	29	0.360712	1.10276	1.28475	0.858345	0.057
HECTD4	34	0.360852	1.24118	1.27676	0.972131	0.0668
MED12	45	0.361268	1.40022	1.26218	1.10937	0.0884
TRIM29	24	0.361351	1.02042	1.28695	0.792896	0.0472
OR5D16	32	0.361467	1.45031	1.26258	1.14869	0.0629
NLGN1	34	0.361487	1.36676	1.26777	1.07809	0.0668
PSME4	21	0.36246	1.11286	1.28133	0.868516	0.0413
ZSCAN5B	23	0.36247	1.14455	1.28025	0.894004	0.0452
C9	30	0.36258	1.26233	1.27514	0.98996	0.0589
OR4C6	38	0.362611	1.14658	1.28469	0.892493	0.0747
CNTN4	27	0.363714	1.11519	1.2833	0.868999	0.053
HAO1	21	0.364059	1.03857	1.28453	0.808523	0.0413
OR2T4	35	0.365403	1.09457	1.28766	0.850048	0.0688
CSMD1	129	0.366564	1.23669	1.28691	0.960978	0.2534
ROBO2	59	0.366568	1.40276	1.25787	1.11518	0.1159
ENPP2	23	0.366818	1.77348	1.25076	1.41792	0.0452
SEZ6L	47	0.36705	1.1734	1.28465	0.913401	0.0923
KCNG1	21	0.367674	1.52143	1.26375	1.2039	0.0413
BMS1	27	0.367991	1.08889	1.28477	0.847535	0.053
BRSK1	24	0.369134	1.76043	1.25138	1.4068	0.0472
DYSF	49	0.369403	1.25163	1.2768	0.980285	0.0963
RGS18	21	0.369692	1.42	1.26811	1.11977	0.0413
ZNF638	27	0.3705	1.48444	1.26261	1.17569	0.053
LYST	54	0.371079	1.17981	1.2856	0.917712	0.1061
TEX14	27	0.371939	1.14444	1.28166	0.892939	0.053
PLEKHG4B	26	0.372132	1.142	1.28122	0.891339	0.0511
IGSF10	34	0.373356	1.26471	1.27507	0.991869	0.0668
NUP205	26	0.3736	1.13385	1.28195	0.884473	0.0511
LAMA4	46	0.37416	1.47543	1.25441	1.1762	0.0904
TBX22	28	0.37441	1.03143	1.28852	0.800473	0.055
LRRIQ3	32	0.375343	1.55419	1.25623	1.23718	0.0629
PCDHB5	33	0.376213	1.36939	1.26779	1.08014	0.0648
KCNB2	51	0.376564	1.14294	1.28902	0.886676	0.1002
PIK3C2G	22	0.378302	1.04364	1.2848	0.812292	0.0432
HDAC9	50	0.378629	1.2516	1.27686	0.980215	0.0982
HDAC4	29	0.379101	1.10069	1.28487	0.856651	0.057
GALNT13	34	0.379216	1.21941	1.27832	0.953921	0.0668
USP26	25	0.379272	1.1168	1.28252	0.870785	0.0491
DARC	27	0.379548	1.24815	1.27585	0.978287	0.053
KRTAP11-1	31	0.381139	1.06161	1.28818	0.824119	0.0609
EGFLAM	34	0.381838	1.32382	1.27084	1.04169	0.0668
REG1P	23	0.382428	1.46391	1.26541	1.15687	0.0452
TRIP12	24	0.382672	1.44708	1.26584	1.14318	0.0472
TCHH	44	0.383279	1.46091	1.25673	1.16247	0.0864
GLI3	50	0.384413	1.2202	1.28028	0.95307	0.0982
MYOM2	43	0.384505	1.13651	1.2871	0.883	0.0845
OR2A25	22	0.385563	1.32545	1.27207	1.04196	0.0432
SYNPO2	29	0.386252	1.18179	1.27977	0.923435	0.057
OR2T1	31	0.386645	1.41774	1.26508	1.12067	0.0609
GRIK1	28	0.38734	1.44071	1.2647	1.13918	0.055
SLITRK1	61	0.387901	1.25738	1.2767	0.984868	0.1198
DNMT3A	23	0.388784	1.35174	1.27072	1.06376	0.0452
SORCS3	63	0.389169	1.22079	1.28195	0.952294	0.1238
TLR7	23	0.389583	1.13652	1.28091	0.88728	0.0452
CTNND2	72	0.389774	1.30278	1.2697	1.02605	0.1415
TMEM200A	36	0.389845	1.39222	1.26541	1.10021	0.0707
LRBA	22	0.390042	1.06136	1.284	0.826605	0.0432
FGB	21	0.391084	1.18143	1.27838	0.92416	0.0413
MUC5AC	41	0.39138	1.48049	1.25632	1.17843	0.0806
ARMC3	25	0.391485	1.122	1.28225	0.875023	0.0491
RFX4	21	0.391922	1.59333	1.26066	1.26389	0.0413
AMY2B	26	0.394915	1.37769	1.26882	1.08581	0.0511
CDH19	28	0.395007	1.26429	1.27497	0.991621	0.055
LGR5	33	0.396087	1.11094	1.28535	0.86431	0.0648
KIF21B	43	0.396163	1.36698	1.26584	1.0799	0.0845
GCN1L1	27	0.396923	1.10593	1.28382	0.861436	0.053
NCOA6	23	0.397223	1.05826	1.28461	0.8238	0.0452
GABRA3	28	0.397298	1.47407	1.2632	1.16694	0.055
NTNG1	38	0.398406	1.45763	1.2596	1.15722	0.0747
PHF3	24	0.39876	1.29542	1.27334	1.01734	0.0472
CACNA1C	66	0.398774	1.18815	1.287	0.923193	0.1297
LAMB1	43	0.399017	1.1519	1.2854	0.896148	0.0845
PCDHB7	56	0.39912	1.28393	1.2732	1.00843	0.11
PCDHGA9	26	0.399239	1.3676	1.26957	1.07722	0.0511
IL16	31	0.399561	1.24516	1.27628	0.975621	0.0609
RPE65	23	0.401688	1.14565	1.28047	0.89471	0.0452
SETX	27	0.401812	1.39407	1.26768	1.09971	0.053
LRRK2	29	0.402059	1.32138	1.27154	1.03919	0.057
ZFYVE26	30	0.4023	1.147	1.28236	0.894445	0.0589
PIK3C2B	23	0.403319	1.09391	1.28292	0.852673	0.0452
CHRM3	30	0.403379	1.12467	1.28376	0.876074	0.0589
MGAT4C	21	0.403761	1.22	1.27672	0.955573	0.0413
SETD2	34	0.404918	1.18294	1.28093	0.923504	0.0668
CNTN5	53	0.405195	1.31231	1.27007	1.03326	0.1041
COL20A1	29	0.405353	1.25172	1.27575	0.981167	0.057
CPS1	73	0.405398	1.23704	1.28043	0.966112	0.1434
NOBOX	23	0.406182	1.41565	1.2677	1.11671	0.0452
SLC1A6	21	0.407611	1.05238	1.28393	0.819653	0.0413
CFHR5	22	0.407852	1.55409	1.26175	1.2317	0.0432
OR2C3	37	0.407884	1.30865	1.27169	1.02906	0.0727
MYH6	58	0.407943	1.20086	1.28384	0.93537	0.1139
PCDHB6	40	0.408191	1.135	1.28627	0.882397	0.0786
RP11-85G18.6	21	0.40976	1.04714	1.28416	0.81543	0.0413
NETO1	35	0.410202	1.09371	1.28772	0.849341	0.0688
APC	27	0.41055	1.16481	1.28052	0.909643	0.053
TBX18	25	0.411835	1.3316	1.27143	1.04733	0.0491
SLITRK5	33	0.4122	1.22182	1.27803	0.95602	0.0648
NOS2	28	0.412872	1.06	1.28686	0.82371	0.055
LAMC3	38	0.41416	1.38541	1.26568	1.0946	0.0747
PIK3CA	29	0.414216	1.07517	1.28642	0.835789	0.057
GOLGA3	24	0.414843	1.62167	1.2572	1.28991	0.0472
KIAA1551	24	0.416064	1.58917	1.2588	1.26244	0.0472
CD5L	25	0.416218	1.1352	1.28157	0.885788	0.0491
SLC4A3	22	0.416299	1.52682	1.26298	1.2089	0.0432
ALG10	25	0.417819	1.0912	1.28384	0.849948	0.0491
EDNRB	21	0.417986	1.34	1.27156	1.05383	0.0413
PTPRZ1	62	0.418238	1.25387	1.27723	0.981714	0.1218
EPHB1	45	0.418563	1.228	1.27888	0.960216	0.0884
ROS1	30	0.41869	1.17241	1.28054	0.915561	0.0589
GOLGB1	27	0.419013	1.38185	1.26836	1.08948	0.053
OR2M5	47	0.419203	1.23894	1.27799	0.969443	0.0923
OR10G9	23	0.420681	1.20304	1.27776	0.941527	0.0452
NUP210L	26	0.421679	1.28769	1.27366	1.01101	0.0511
AGBL1	31	0.423235	1.30355	1.27249	1.02441	0.0609
OR10AG1	28	0.423511	1.13964	1.28222	0.888801	0.055
OR8K3	23	0.424037	1.44609	1.26626	1.14202	0.0452
DYTN	23	0.424458	1.61739	1.25815	1.28553	0.0452
HTR1E	24	0.425086	1.17458	1.27932	0.918131	0.0472
PCF11	22	0.425708	1.08773	1.28281	0.847923	0.0432
IGSF9B	27	0.426404	1.1463	1.28156	0.894457	0.053
SMAD4	24	0.427152	1.11833	1.2821	0.872265	0.0472
OR4C13	24	0.427152	1.36167	1.27006	1.07213	0.0472
NOL4	27	0.429146	1.52889	1.26012	1.21328	0.053
NBPF10	21	0.429398	1.33143	1.27193	1.04678	0.0413
UTRN	34	0.431634	1.16324	1.28234	0.907121	0.0668
ZNF385D	31	0.431675	1.16194	1.28167	0.906577	0.0609
TRPM3	32	0.432272	1.16938	1.28143	0.912558	0.0629
OR2AK2	34	0.433758	1.23912	1.27691	0.970407	0.0668
SSPO	89	0.43404	1.37742	1.25255	1.09969	0.1749
AMER3	46	0.434203	1.22196	1.27959	0.95496	0.0904
MEFV	26	0.434626	1.46304	1.26545	1.15614	0.0511
SETBP1	65	0.434655	1.33578	1.26555	1.05549	0.1277
PCDHB1	23	0.435052	1.58435	1.25971	1.25771	0.0452
SPATA31D5P	34	0.435888	1.20176	1.27958	0.939188	0.0668
DSG1	28	0.436643	1.07786	1.28582	0.838264	0.055
A2ML1	31	0.436859	1.64548	1.25031	1.31606	0.0609
PROS1	32	0.437384	1.1475	1.28289	0.894463	0.0629
POU3F4	26	0.437669	1.33154	1.2713	1.04738	0.0511
ADAMTSL3	50	0.43797	1.149	1.28804	0.892054	0.0982
ABCG8	22	0.439175	1.04045	1.28495	0.809725	0.0432
CCT8L2	41	0.439548	1.11707	1.28816	0.867183	0.0806
DAB2	26	0.439783	1.0764	1.28461	0.837921	0.0511
GTF3C1	42	0.44033	1.15143	1.28544	0.895747	0.0825
GABRA2	39	0.440364	1.25	1.2764	0.979314	0.0766
ZCCHC16	23	0.441051	1.12174	1.2816	0.875261	0.0452
ATP7B	25	0.442264	1.1868	1.2789	0.927981	0.0491
GPR125	25	0.442264	1.4376	1.26595	1.13559	0.0491
MMRN1	50	0.442469	1.3792	1.26296	1.09204	0.0982
LRRTM3	25	0.442678	1.6972	1.25254	1.35501	0.0491
PRAMEF11	26	0.443347	1.58962	1.25741	1.2642	0.0511
LAMA5	44	0.443534	1.25795	1.27594	0.985908	0.0864
BCORL1	40	0.443983	1.289	1.27313	1.01246	0.0786
SLC9A2	21	0.444592	1.13476	1.28039	0.886263	0.0413
MC2R	21	0.445043	1.04	1.28447	0.809674	0.0413
MYH11	40	0.445985	1.17225	1.28309	0.913614	0.0786
GREB1	36	0.446916	1.24417	1.27668	0.974532	0.0707
PTPRB	57	0.447611	1.32357	1.2683	1.04358	0.112
AHNAK2	101	0.449745	1.2731	1.27469	0.998749	0.1984
IGSF1	47	0.450108	1.24447	1.27742	0.974201	0.0923
PLCG2	22	0.450211	1.195	1.27797	0.935079	0.0432
CHRNA1	21	0.450936	1.13238	1.28049	0.884333	0.0413
GPRASP1	25	0.45101	1.434	1.26614	1.13258	0.0491
PKD1L2	42	0.451769	1.1081	1.28934	0.859431	0.0825
LRRC7	96	0.451886	1.37042	1.25206	1.09453	0.1886
RAD51AP2	27	0.452256	1.17296	1.28006	0.916333	0.053
POU6F2	25	0.452267	1.5796	1.25862	1.25503	0.0491
MYO7B	57	0.452558	1.23667	1.27914	0.966798	0.112
PTPRN2	43	0.453652	1.37721	1.26489	1.0888	0.0845
UBA6	30	0.453721	1.148	1.2823	0.895269	0.0589
NRG3	37	0.454394	1.19514	1.28059	0.933267	0.0727
FLI1	23	0.45494	1.53739	1.26193	1.21828	0.0452
PTPRN	24	0.455399	1.38042	1.26913	1.08768	0.0472
FCRL4	21	0.455614	1.4915	1.2655	1.17858	0.0413
TFAP2B	24	0.456693	1.07043	1.28403	0.833651	0.0472
NAALAD2	28	0.456774	1.2675	1.27478	0.994288	0.055
COL3A1	67	0.457499	1.43119	1.25061	1.1444	0.1316
TRIML2	25	0.457548	1.39083	1.26862	1.09634	0.0491
SRGAP1	24	0.457979	1.27833	1.27419	1.00326	0.0472
ITGAL	29	0.45864	1.20897	1.27833	0.945736	0.057
TRPC7	27	0.459161	1.34593	1.27037	1.05947	0.053
AUTS2	25	0.459429	1.2248	1.27694	0.959166	0.0491
SLC12A5	42	0.460375	1.28286	1.27362	1.00725	0.0825
KMT2D	51	0.460387	1.23941	1.27828	0.969597	0.1002
OR5D14	32	0.460813	1.48937	1.25996	1.18208	0.0629
KCNA6	23	0.461093	1.40174	1.26835	1.10516	0.0452
SSFA2	22	0.462757	1.15273	1.27988	0.900655	0.0432
LRRK1	31	0.463313	1.14581	1.28272	0.893263	0.0609
DPP6	52	0.463637	1.26788	1.27512	0.994325	0.1022
PIEZO2	25	0.463671	1.1	1.28339	0.857106	0.0491
LILRB5	31	0.463697	1.23484	1.27695	0.967025	0.0609
PCDHGB1	29	0.46378	1.22862	1.27715	0.962005	0.057
HUWE1	50	0.463813	1.33224	1.26822	1.05049	0.0982
FMO1	26	0.464802	1.54077	1.26004	1.22279	0.0511
ZNF521	63	0.465527	1.18984	1.28611	0.925147	0.1238
FGD5	30	0.466153	1.264	1.27503	0.991348	0.0589
DNAJC6	21	0.466555	1.24238	1.27576	0.973837	0.0413
ALPK2	40	0.468027	1.19077	1.28132	0.929331	0.0786
TRIML1	43	0.468399	1.38405	1.26452	1.09453	0.0845
PLB1	27	0.468595	1.37963	1.26849	1.08762	0.053
F13A1	38	0.46937	1.19553	1.28074	0.933463	0.0747
SUPT6H	22	0.470012	1.15409	1.27982	0.901764	0.0432
C6orf118	37	0.470299	1.34919	1.26852	1.0636	0.0727
FBN1	29	0.471293	1.40571	1.26674	1.10971	0.057
ADAM33	23	0.471301	1.13522	1.28097	0.886219	0.0452
TRIM42	26	0.471517	1.49231	1.26265	1.18189	0.0511
TIE1	21	0.471672	1.44238	1.26715	1.13829	0.0413
LRRC4C	51	0.472364	1.20294	1.28234	0.938086	0.1002
NUP210	26	0.472782	1.20538	1.2781	0.94311	0.0511
MAP2	51	0.47375	1.3568	1.2654	1.07223	0.1002
CACNA1S	35	0.474124	1.12176	1.28531	0.872761	0.0688
PXDNL	90	0.474452	1.24831	1.2799	0.975318	0.1768
ABCC12	27	0.474472	1.43038	1.26598	1.12986	0.053
HOXA1	25	0.474507	1.12708	1.28167	0.879386	0.0491
THOC2	27	0.476165	1.05423	1.28623	0.819627	0.053
HEPHL1	27	0.476886	1.27481	1.27436	1.00036	0.053
ARHGAP32	25	0.477392	1.2348	1.27643	0.967389	0.0491
WDFY3	53	0.477738	1.22755	1.27982	0.959153	0.1041
ZNF761	22	0.477789	1.14045	1.28043	0.89068	0.0432
TCHHL1	32	0.477969	1.32469	1.27101	1.04224	0.0629
KRT6B	24	0.478469	1.1425	1.28091	0.891946	0.0472
GRIA4	34	0.479358	1.345	1.26933	1.05962	0.0668
GRM7	47	0.48032	1.49043	1.2524	1.19005	0.0923
APBA2	24	0.481563	1.61375	1.25759	1.28321	0.0472
GAB4	31	0.481564	1.20387	1.27895	0.941293	0.0609
DNAH2	36	0.481711	1.12528	1.28573	0.875206	0.0707
HECW1	68	0.483505	1.39353	1.25601	1.10949	0.1336
YLPM1	24	0.48378	1.52708	1.26188	1.21017	0.0472
SGIP1	39	0.483803	1.33154	1.26964	1.04875	0.0766
PTPRK	24	0.486447	1.16958	1.27957	0.914046	0.0472
TLL1	46	0.487523	1.15522	1.28622	0.898149	0.0904
OR13G1	28	0.488134	1.11714	1.28353	0.870365	0.055
OR4K5	23	0.488437	1.04696	1.28514	0.814661	0.0452
TRIM58	35	0.488782	1.36412	1.26796	1.07584	0.0688
FCGBP	58	0.489602	1.32293	1.26814	1.04321	0.1139
ABCC11	44	0.491483	1.15295	1.28587	0.896633	0.0864
SNRNP200	29	0.492	1.13414	1.28285	0.884074	0.057
RFX6	23	0.492087	1.17391	1.27914	0.917739	0.0452
PMFBP1	31	0.49262	1.31323	1.27186	1.03252	0.0609
TEX15	60	0.492725	1.22517	1.28096	0.956446	0.1179
SLC6A19	21	0.493401	1.18857	1.27807	0.929971	0.0413
FLT3	23	0.493459	1.26522	1.27481	0.992472	0.0452
FRAS1	44	0.494527	1.15023	1.28613	0.894333	0.0864
REG1A	24	0.496745	1.40625	1.26786	1.10916	0.0472
TYR	31	0.49683	1.43867	1.26409	1.1381	0.0609
ROBO4	29	0.497752	1.17207	1.28056	0.915277	0.057
FAM13C	21	0.498194	1.33238	1.27189	1.04756	0.0413
CSMD2	91	0.499036	1.47912	1.22981	1.20272	0.1788
ZNF667	22	0.499182	1.30455	1.27302	1.02477	0.0432
GALNT15	23	0.499891	1.1787	1.27891	0.921641	0.0452
NFRKB	21	0.502047	1.47476	1.26576	1.16512	0.0413
FRMPD2	34	0.502526	1.25471	1.27579	0.983474	0.0668
RC3H2	21	0.503496	1.37667	1.26998	1.08401	0.0413
MNDA	22	0.504372	1.14727	1.28012	0.896221	0.0432
CMTR2	27	0.504377	1.18852	1.27919	0.929117	0.053
NRXN3	51	0.504485	1.24333	1.27784	0.972997	0.1002
PCDHA10	28	0.504573	1.41192	1.26698	1.1144	0.055
MUC7	24	0.505339	1.1325	1.2814	0.883798	0.0472
OR5AS1	29	0.506864	1.37276	1.26844	1.08224	0.057
SLCO1B1	21	0.506885	1.26	1.275	0.988235	0.0413
RXRG	24	0.507158	1.62542	1.25701	1.29308	0.0472
GPR149	24	0.507614	1.28083	1.27406	1.00531	0.0472
ABCB11	35	0.507866	1.22	1.2784	0.95432	0.0688
POSTN	35	0.508247	1.17714	1.28156	0.918523	0.0688
PARD3B	30	0.508656	1.299	1.27284	1.02055	0.0589
OR6T1	23	0.508691	1.27783	1.27422	1.00283	0.0452
UNC79	74	0.508953	1.3227	1.26616	1.04466	0.1454
ASTN1	92	0.509121	1.22663	1.28492	0.954639	0.1807
COL5A3	26	0.509393	1.35808	1.26988	1.06946	0.0511
TCF20	21	0.509751	1.3305	1.27209	1.04592	0.0413
SEMA3D	34	0.510637	1.31971	1.27114	1.03821	0.0668
PHEX	24	0.511487	1.28609	1.27383	1.00962	0.0472
TRPC5	33	0.511809	1.23242	1.27729	0.964874	0.0648
KCNA1	22	0.513403	1.29	1.27368	1.01282	0.0432
PRKDC	46	0.514185	1.46867	1.25554	1.16975	0.0904
NOX4	21	0.514188	1.31571	1.2726	1.03388	0.0413
OR4N4	32	0.515708	1.14156	1.28329	0.889558	0.0629
USH1C	32	0.516109	1.15406	1.28245	0.899887	0.0629
GRIA2	29	0.516903	1.35759	1.26935	1.06951	0.057
OR4S2	27	0.518647	1.34185	1.2706	1.05608	0.053
F8	54	0.51867	1.17278	1.28644	0.911646	0.1061
COL25A1	36	0.518691	1.28472	1.27359	1.00874	0.0707
ITIH6	44	0.519238	1.33295	1.26884	1.05053	0.0864
C20orf26	32	0.519726	1.49	1.25992	1.18262	0.0629
WBP11P1	21	0.522037	1.27476	1.27436	1.00031	0.0413
PRKCG	24	0.522297	1.32083	1.27208	1.03832	0.0472
NRG1	28	0.522767	1.36929	1.26886	1.07915	0.055
ITGA2	22	0.523482	1.36909	1.2701	1.07794	0.0432
HRH2	24	0.523684	1.1075	1.28264	0.863454	0.0472
OR2L2	34	0.525485	1.48941	1.25899	1.18302	0.0668
REG3G	27	0.526079	1.21148	1.2779	0.948022	0.053
OR9G1	23	0.526531	1.22522	1.27671	0.959669	0.0452
LRP12	21	0.526974	1.31381	1.27268	1.03231	0.0413
DPYS	27	0.527396	1.32444	1.27158	1.04158	0.053
NLRP8	31	0.527412	1.22032	1.27789	0.954953	0.0609
ROBO3	26	0.528016	1.13923	1.28166	0.888874	0.0511
CNGB3	33	0.528485	1.13727	1.28389	0.885805	0.0648
CDH4	28	0.528715	1.13333	1.28228	0.883841	0.055
C4orf21	21	0.528955	1.31714	1.27254	1.03505	0.0413
DCAF12L2	51	0.529475	1.47843	1.25166	1.18118	0.1002
CACNA1A	33	0.530087	1.43939	1.26294	1.13972	0.0648
GPR50	24	0.531117	1.07417	1.28429	0.83639	0.0472
OR1C1	34	0.532199	1.28176	1.27385	1.00621	0.0668
LILRA2	35	0.532201	1.48457	1.25886	1.1793	0.0688
GRIN2A	60	0.532739	1.36233	1.26263	1.07897	0.1179
OR2G2	34	0.532992	1.32088	1.27105	1.0392	0.0668
EPHA5	76	0.533427	1.34816	1.26143	1.06875	0.1493
NPR3	28	0.53444	1.41571	1.26615	1.11812	0.055
OTOA	26	0.53475	1.17846	1.27954	0.921001	0.0511
HTT	22	0.535124	1.40727	1.26838	1.10951	0.0432
DNAH8	78	0.536457	1.2026	1.28718	0.934291	0.1532
SLC7A14	22	0.536588	1.24364	1.27577	0.974812	0.0432
SLC9A4	39	0.53732	1.52684	1.25401	1.21757	0.0766
RGS12	27	0.53755	1.21444	1.27774	0.950464	0.053
RP11-193H5.1	40	0.537913	1.1145	1.28802	0.865284	0.0786
NIN	23	0.537961	1.51739	1.26288	1.20153	0.0452
NUTM1	22	0.538055	1.11091	1.28177	0.866702	0.0432
PYHIN1	31	0.538172	1.19323	1.27964	0.932467	0.0609
PLXNA3	28	0.538361	1.3775	1.26838	1.08603	0.055
DST	104	0.538466	1.33096	1.25985	1.05644	0.2043
ITGAM	36	0.539075	1.25667	1.27573	0.985057	0.0707
SEMA6D	49	0.539174	1.1598	1.28659	0.901452	0.0963
ATP8B4	32	0.539236	1.33281	1.27046	1.04908	0.0629
LRP4	35	0.539654	1.38514	1.2662	1.09393	0.0688
GRM5	51	0.539711	1.19451	1.28328	0.930829	0.1002
GABRA5	34	0.540158	1.27727	1.27418	1.00243	0.0668
SPTBN4	28	0.540982	1.07429	1.28603	0.835351	0.055
MUC6	26	0.541981	1.33308	1.27122	1.04866	0.0511
HOXA3	30	0.54203	1.346	1.2699	1.05993	0.0589
FBXO24	21	0.54293	1.27571	1.27432	1.00109	0.0413
MADD	25	0.543646	1.2708	1.27457	0.997045	0.0491
PLXNB2	28	0.544487	1.40179	1.26696	1.10641	0.055
GRIK3	29	0.5446	1.04241	1.2884	0.809079	0.057
EDIL3	28	0.544926	1.21286	1.27796	0.949055	0.055
ATP2B2	40	0.54533	1.20025	1.2807	0.93718	0.0786
USH2A	190	0.54557	1.28312	1.26922	1.01095	0.3733
DOCK3	28	0.545805	1.09321	1.28493	0.850799	0.055
ARMC5	27	0.546011	1.18852	1.27919	0.929117	0.053
MXRA5	96	0.546039	1.27695	1.27379	1.00248	0.1886
PALLD	27	0.546906	1.3237	1.27162	1.04096	0.053
ANK2	115	0.547112	1.30609	1.26513	1.03238	0.2259
MEGF10	39	0.547422	1.28795	1.27326	1.01154	0.0766
ADAMTS20	67	0.547503	1.37848	1.25887	1.09502	0.1316
KCNT2	57	0.548399	1.26789	1.2752	0.994272	0.112
TOX2	24	0.548507	1.29292	1.27346	1.01528	0.0472
RNF213	42	0.549108	1.30341	1.27184	1.02483	0.0825
SPTBN2	21	0.549481	1.36	1.2707	1.07028	0.0413
BTK	23	0.549513	1.1787	1.27891	0.921641	0.0452
EMR1	27	0.550042	1.24296	1.27614	0.974001	0.053
REG3A	46	0.550841	1.225	1.27929	0.957564	0.0904
NRK	27	0.55094	1.20037	1.27853	0.93887	0.053
ROBO1	35	0.553001	1.28941	1.27331	1.01265	0.0688
ZCCHC5	29	0.553703	1.28172	1.27394	1.00611	0.057
ABCA7	25	0.553871	1.1756	1.27948	0.918808	0.0491
NRXN2	33	0.554094	1.30645	1.2723	1.02684	0.0648
COBL	27	0.554989	1.16519	1.2805	0.909947	0.053
ATP7A	37	0.555414	1.30189	1.27222	1.02332	0.0727
KMT2A	35	0.555514	1.34314	1.2693	1.05817	0.0688
GRID1	47	0.556118	1.16739	1.28501	0.908468	0.0923
PCLO	121	0.556192	1.29714	1.26744	1.02344	0.2377
FRMPD1	40	0.55655	1.37425	1.26586	1.08562	0.0786
FCRL1	31	0.557052	1.22484	1.27759	0.958707	0.0609
TECRL	40	0.557679	1.31875	1.2706	1.0379	0.0786
ALMS1	40	0.558055	1.46175	1.2584	1.16159	0.0786
ENOX1	23	0.56021	1.17391	1.27914	0.917739	0.0452
HCN1	75	0.560576	1.27667	1.27399	1.0021	0.1473
DCHS2	57	0.561531	1.16123	1.28865	0.90112	0.112
SDK1	51	0.563182	1.1498	1.28825	0.892529	0.1002
EBF3	23	0.563634	1.28522	1.27387	1.00891	0.0452
IGSF22	24	0.564251	1.35958	1.27016	1.0704	0.0472
SALL4	26	0.564423	1.22577	1.277	0.959883	0.0511
CMYA5	35	0.565944	1.146	1.28386	0.89262	0.0688
CSF1R	21	0.566282	1.20905	1.27719	0.946645	0.0413
PCDHB10	39	0.56644	1.2141	1.27938	0.948975	0.0766
ABCA5	26	0.566738	1.41038	1.26706	1.11312	0.0511
KCTD8	28	0.567095	1.25786	1.27534	0.986289	0.055
LHX8	31	0.568105	1.1971	1.27939	0.935675	0.0609
TPR	35	0.569172	1.24743	1.27637	0.977324	0.0688
GRIK4	31	0.569815	1.2271	1.27745	0.960585	0.0609
CCDC39	22	0.570311	1.26455	1.27483	0.991936	0.0432
SCN10A	55	0.570442	1.35036	1.26518	1.06733	0.1081
DLGAP2	39	0.570666	1.53692	1.2526	1.22699	0.0766
DGKI	43	0.571254	1.21535	1.27983	0.949619	0.0845
ITPR1	24	0.572445	1.26792	1.2747	0.994678	0.0472
OR2A2	22	0.57283	1.36318	1.27037	1.07306	0.0432
P2RY10	29	0.573015	1.31966	1.27165	1.03775	0.057
SNTG1	76	0.57332	1.20553	1.28647	0.937083	0.1493
RGAG1	32	0.573391	1.16531	1.2817	0.909194	0.0629
PCDHA4	36	0.573782	1.21278	1.27907	0.948172	0.0707
STXBP5L	26	0.574177	1.14231	1.28149	0.89139	0.0511
TFAP2D	34	0.574194	1.35735	1.26844	1.07009	0.0668
PRDM2	22	0.574849	1.49	1.26464	1.1782	0.0432
PDILT	29	0.575673	1.09241	1.28537	0.849879	0.057
ELTD1	36	0.576989	1.35167	1.2685	1.06556	0.0707
LZTS1	21	0.578135	1.14	1.28016	0.890511	0.0413
ZNF257	29	0.578781	1.2031	1.27869	0.940889	0.057
SORL1	28	0.57879	1.40571	1.26674	1.10971	0.055
NRXN1	94	0.578951	1.33819	1.25993	1.06212	0.1847
SERPINA6	21	0.579172	1.35429	1.27094	1.06558	0.0413
ATP10A	21	0.57969	1.30714	1.27297	1.02684	0.0413
KIAA1755	39	0.580326	1.5341	1.25283	1.22451	0.0766
PTCHD4	34	0.580378	1.12706	1.28493	0.877139	0.0668
DSG3	47	0.580426	1.33915	1.26779	1.05628	0.0923
CELSR3	31	0.580988	1.32742	1.27094	1.04444	0.0609
MAGI2	30	0.582591	1.19567	1.27931	0.934618	0.0589
FAM135B	95	0.582942	1.26638	1.27619	0.992313	0.1866
AGRN	22	0.583467	1.42409	1.26762	1.12344	0.0432
DYNC1H1	37	0.583775	1.13162	1.28557	0.880248	0.0727
LRFN2	34	0.584518	1.21382	1.27872	0.949252	0.0668
DNAH1	31	0.584788	1.279	1.27409	1.00385	0.0609
NLRP9	21	0.584886	1.51238	1.26414	1.19637	0.0413
EPHA10	21	0.585407	1.43905	1.2673	1.13553	0.0413
MMP16	62	0.586367	1.35113	1.26374	1.06915	0.1218
OR6Y1	24	0.586553	1.28917	1.27365	1.01218	0.0472
LILRA4	22	0.588053	1.19182	1.27811	0.932484	0.0432
ASAP1	22	0.589586	1.12773	1.28101	0.880345	0.0432
SYT4	28	0.591968	1.46929	1.26304	1.1633	0.055
KDM3B	22	0.592721	1.45762	1.2665	1.15091	0.0432
SLC5A12	26	0.592792	1.382	1.26882	1.0892	0.0511
ABCB5	60	0.593911	1.3455	1.26488	1.06374	0.1179
NOD2	25	0.594722	1.1892	1.27878	0.929948	0.0491
OR10Q1	25	0.594722	1.2976	1.27318	1.01918	0.0491
SLITRK2	66	0.595361	1.31833	1.26783	1.03983	0.1297
BRIP1	21	0.595869	1.32619	1.27215	1.04248	0.0413
GPR141	24	0.595883	1.21667	1.27724	0.952577	0.0472
MUC2	39	0.59594	1.23	1.27806	0.962393	0.0766
PZP	35	0.596133	1.52943	1.25555	1.21814	0.0688
TEP1	34	0.597857	1.16088	1.28251	0.905168	0.0668
COL14A1	50	0.598399	1.35653	1.26563	1.07182	0.0982
TRPS1	62	0.600713	1.39597	1.25752	1.1101	0.1218
FANCM	39	0.601055	1.17103	1.28296	0.912755	0.0766
OR8H2	29	0.601662	1.14483	1.28221	0.892856	0.057
PLA2G4A	21	0.602714	1.37476	1.27006	1.08244	0.0413
PDE1C	42	0.603892	1.24585	1.27688	0.975701	0.0825
ADAMTS7	26	0.603906	1.33	1.27139	1.0461	0.0511
OR2G3	35	0.604001	1.21057	1.27909	0.94643	0.0688
PAX2	21	0.604299	1.07952	1.28277	0.841559	0.0413
TMPRSS11A	22	0.605012	1.20136	1.27768	0.94027	0.0432
PSKH2	26	0.605338	1.20077	1.27834	0.939316	0.0511
APOB	109	0.605615	1.29472	1.2689	1.02035	0.2141
ADAMTS2	43	0.607083	1.17048	1.28373	0.91178	0.0845
CD109	26	0.607251	1.46154	1.26431	1.156	0.0511
LAMC1	25	0.607338	1.2532	1.27548	0.982536	0.0491
KIRREL2	25	0.607338	1.5484	1.26023	1.22867	0.0491
DCC	40	0.607996	1.383	1.26512	1.09318	0.0786
BCOR	28	0.60944	1.3	1.27289	1.0213	0.055
ELMO1	22	0.609675	1.36545	1.27027	1.07494	0.0432
OR2T2	34	0.610646	1.4503	1.26218	1.14904	0.0668
PCDHA8	28	0.610829	1.28571	1.27372	1.00942	0.055
PEG3	82	0.610984	1.35829	1.25827	1.07949	0.1611
PDE4B	24	0.611746	1.23625	1.27627	0.968644	0.0472
PDZRN4	36	0.61275	1.28686	1.27346	1.01052	0.0707
ACACB	31	0.612894	1.18484	1.28019	0.925519	0.0609
PTCH1	21	0.613314	1.29667	1.27342	1.01825	0.0413
DOCK2	74	0.613456	1.40753	1.25209	1.12415	0.1454
THSD7A	61	0.613707	1.21836	1.28201	0.950353	0.1198
GPRASP2	21	0.614181	1.237	1.27591	0.969504	0.0413
DCLK1	24	0.615241	1.34042	1.27111	1.05452	0.0472
KIAA2022	35	0.615261	1.24543	1.27652	0.975644	0.0688
PGBD1	21	0.615444	1.37333	1.27012	1.08126	0.0413
PCDHB12	42	0.615532	1.26595	1.27514	0.992795	0.0825
OR8I2	29	0.615935	1.3225	1.27158	1.04004	0.057
WBSCR17	36	0.616116	1.24917	1.2763	0.97874	0.0707
ITGAE	22	0.61696	1.51636	1.26345	1.20018	0.0432
SLCO5A1	31	0.617768	1.33774	1.27027	1.05311	0.0609
KIAA1109	62	0.618134	1.34048	1.26521	1.05949	0.1218
KALRN	47	0.619139	1.34298	1.2674	1.05963	0.0923
INTS1	24	0.620264	1.16913	1.27936	0.913839	0.0472
EDARADD	25	0.620564	1.3696	1.26946	1.07888	0.0491
GFRA1	24	0.620751	1.10042	1.28299	0.857697	0.0472
ATP10B	39	0.620912	1.32923	1.26983	1.04678	0.0766
ZP4	64	0.621514	1.3746	1.26022	1.09076	0.1257
TRPV6	34	0.621527	1.17941	1.28118	0.920568	0.0668
KYNU	22	0.621663	1.28591	1.27386	1.00946	0.0432
ZNF835	27	0.622144	1.33333	1.27108	1.04898	0.053
IRS4	39	0.622513	1.32205	1.27043	1.04064	0.0766
DNAI2	24	0.62276	1.43208	1.26658	1.13067	0.0472
CTTNBP2	35	0.623239	1.23686	1.27715	0.96845	0.0688
PCDH20	22	0.623758	1.24318	1.27579	0.97444	0.0432
KCNJ2	21	0.624025	1.478	1.26605	1.16741	0.0413
HELZ	22	0.624282	1.51773	1.26339	1.20132	0.0432
FSIP2	42	0.624419	1.235	1.27792	0.966412	0.0825
ANO2	23	0.624879	1.16043	1.27977	0.90675	0.0452
CASS4	28	0.62667	1.48429	1.26216	1.17599	0.055
ZNF229	22	0.626907	1.29955	1.27324	1.02066	0.0432
DMBT1	50	0.627304	1.3232	1.26906	1.04266	0.0982
AMOT	21	0.628291	1.31571	1.2726	1.03388	0.0413
SLCO1C1	21	0.628291	1.36762	1.27037	1.07655	0.0413
GUCY2F	31	0.628908	1.18968	1.27987	0.929527	0.0609
ADAMTS3	27	0.628952	1.36231	1.26965	1.07298	0.053
RAG1	30	0.62996	1.285	1.27372	1.00886	0.0589
PRRC2B	28	0.630423	1.49214	1.2617	1.18264	0.055
CCDC129	40	0.631698	1.37025	1.2662	1.08217	0.0786
CAD	29	0.632325	1.1731	1.2805	0.916129	0.057
MYH3	41	0.632766	1.25415	1.27615	0.982755	0.0806
PCDH19	26	0.634307	1.20385	1.27818	0.941845	0.0511
GRIN2B	66	0.634819	1.40985	1.25455	1.12379	0.1297
OR6F1	39	0.634979	1.24718	1.27664	0.976925	0.0766
PCDHGB2	32	0.635736	1.48844	1.26002	1.18128	0.0629
UNC5B	25	0.636399	1.3552	1.27021	1.06691	0.0491
FBN3	32	0.636622	1.30625	1.27224	1.02673	0.0629
BCLAF1	47	0.637716	1.24565	1.27724	0.975272	0.0923
ZSCAN4	24	0.637915	1.29917	1.27315	1.02043	0.0472
USP6	23	0.638293	1.21261	1.2773	0.94935	0.0452
XDH	25	0.638391	1.1828	1.27911	0.924704	0.0491
ADAMTS18	38	0.638689	1.10632	1.28794	0.85898	0.0747
NRCAM	48	0.639298	1.37333	1.26408	1.08643	0.0943
UNC13A	30	0.64021	1.38448	1.26773	1.0921	0.0589
POF1B	24	0.640456	1.10292	1.28287	0.859729	0.0472
RASGRF2	24	0.640456	1.23708	1.27623	0.969329	0.0472
FRMPD4	41	0.640669	1.38585	1.26462	1.09587	0.0806
HRNR	85	0.642082	1.19738	1.2896	0.92849	0.167
PPP1R3A	49	0.642743	1.3149	1.27007	1.0353	0.0963
NOTCH1	30	0.643934	1.33828	1.27052	1.05333	0.0589
CWH43	25	0.644021	1.19875	1.27812	0.937898	0.0491
TKTL2	33	0.644059	1.32152	1.27111	1.03965	0.0648
CDKN2A	21	0.644508	1.18857	1.27807	0.929971	0.0413
OR4C16	36	0.645359	1.19194	1.28066	0.93073	0.0707
MYO7A	24	0.646061	1.26667	1.27476	0.993649	0.0472
GABRA1	29	0.646267	1.37345	1.2684	1.08282	0.057
PSG2	22	0.647537	1.18727	1.27832	0.928779	0.0432
NSD1	23	0.649738	1.38435	1.26918	1.09074	0.0452
TTBK1	22	0.650202	1.19273	1.27807	0.933225	0.0432
OR8J1	27	0.650443	1.18407	1.27944	0.925463	0.053
MAGEC2	29	0.650942	1.29862	1.27292	1.02019	0.057
OR4D11	21	0.652135	1.3219	1.27234	1.03896	0.0413
ACAN	54	0.65224	1.18093	1.28547	0.918671	0.1061
MED13	21	0.653228	1.29571	1.27346	1.01747	0.0413
TRBC2	23	0.65392	1.23913	1.27605	0.971068	0.0452
PCDHGA3	47	0.654049	1.14787	1.28725	0.891724	0.0923
PDE2A	22	0.654475	1.48	1.26509	1.16988	0.0432
TXLNB	21	0.654868	1.4419	1.26717	1.13789	0.0413
PIKFYVE	22	0.65501	1.38318	1.26947	1.08958	0.0432
RIMS2	92	0.655306	1.33739	1.26048	1.06102	0.1807
ADAMTS19	32	0.65579	1.44344	1.26304	1.14283	0.0629
OR4D6	23	0.65654	1.24087	1.27597	0.972493	0.0452
PXDN	36	0.65679	1.1825	1.28137	0.922837	0.0707
DCAF8L1	31	0.656898	1.13194	1.28362	0.881831	0.0609
PLXNA4	77	0.657289	1.23442	1.2815	0.963255	0.1513
WDR49	35	0.657313	1.17086	1.28203	0.913287	0.0688
OR4A5	34	0.657773	1.35265	1.26878	1.0661	0.0668
RP1L1	100	0.658342	1.2894	1.27071	1.01471	0.1965
AHCTF1	23	0.659163	1.31913	1.27226	1.03684	0.0452
NFATC3	21	0.65925	1.35524	1.2709	1.06636	0.0413
SPTB	25	0.659455	1.3256	1.27174	1.04236	0.0491
ZDBF2	43	0.659574	1.40163	1.26264	1.11008	0.0845
NELL1	57	0.660187	1.44607	1.25316	1.15394	0.112
ARFGEF2	23	0.660214	1.33261	1.27163	1.04796	0.0452
GLI2	35	0.660329	1.43057	1.26285	1.13281	0.0688
TANC1	22	0.660906	1.14045	1.28043	0.89068	0.0432
DUSP27	56	0.661234	1.16464	1.28795	0.904263	0.11
NCAN	33	0.661267	1.15848	1.28242	0.903361	0.0648
COL27A1	25	0.661476	1.3816	1.26884	1.08887	0.0491
PIK3CG	49	0.661892	1.23	1.27911	0.961607	0.0963
LPAR4	24	0.66248	1.2975	1.27324	1.01906	0.0472
NFATC2	22	0.662518	1.27227	1.27448	0.998271	0.0432
GABRA6	38	0.663048	1.34447	1.26873	1.0597	0.0747
SPAG17	35	0.664772	1.35647	1.26851	1.06935	0.0688
IL18RAP	23	0.666532	1.17348	1.27916	0.917385	0.0452
VWF	43	0.667045	1.25907	1.27579	0.986891	0.0845
POTEE	45	0.667628	1.31333	1.2706	1.03363	0.0884
ZZEF1	24	0.667644	1.225	1.27682	0.959411	0.0472
RANBP2	38	0.6693	1.33105	1.26981	1.04823	0.0747
GBA3	22	0.66952	1.36455	1.27031	1.07418	0.0432
ILDR2	22	0.66952	1.44636	1.26661	1.14192	0.0432
UGT2B28	26	0.66982	1.40346	1.26743	1.10733	0.0511
EYS	53	0.67055	1.2475	1.27744	0.976563	0.1041
SCN5A	45	0.67072	1.20156	1.28144	0.937658	0.0884
MDGA2	46	0.671095	1.32435	1.26942	1.04327	0.0904
NMUR2	25	0.671107	1.1212	1.28229	0.874371	0.0491
PTPRO	21	0.671914	1.20905	1.27719	0.946645	0.0413
SLC39A12	53	0.672364	1.28481	1.27319	1.00912	0.1041
PCDH7	38	0.672644	1.19474	1.28081	0.9328	0.0747
AKAP13	23	0.672874	1.53	1.26228	1.21209	0.0452
CCNB3	37	0.673071	1.22324	1.27839	0.956862	0.0727
OR2M2	34	0.673563	1.26618	1.27497	0.993104	0.0668
GRID2	54	0.673898	1.375	1.26244	1.08916	0.1061
SELP	33	0.67418	1.13818	1.28382	0.886556	0.0648
MYO9A	24	0.674382	1.32875	1.27169	1.04487	0.0472
PRIM2	27	0.675314	1.18615	1.27913	0.927313	0.053
GJA8	21	0.675787	1.20857	1.27721	0.946257	0.0413
BRCA2	29	0.675947	1.40931	1.26623	1.113	0.057
CD163	33	0.675969	1.26848	1.27479	0.995054	0.0648
TENM4	37	0.676039	1.21351	1.27915	0.948686	0.0727
HYDIN	70	0.67743	1.25942	1.27673	0.986444	0.1375
DMD	94	0.677769	1.25915	1.27783	0.98538	0.1847
SULF2	28	0.679079	1.34714	1.27015	1.06062	0.055
NYAP2	23	0.680302	1.09652	1.2828	0.854789	0.0452
CNGA2	24	0.680625	1.2825	1.27398	1.00669	0.0472
ITIH5	39	0.680866	1.1541	1.28436	0.898581	0.0766
GALNT14	27	0.681719	1.11593	1.28326	0.869604	0.053
FAM83B	38	0.681872	1.39	1.26505	1.09877	0.0747
IGF2R	34	0.683592	1.24	1.27676	0.971205	0.0668
NCOA1	23	0.684028	1.10609	1.28235	0.86255	0.0452
CYLC2	22	0.684155	1.33	1.27187	1.04571	0.0432
DDR2	24	0.684277	1.14375	1.28085	0.892965	0.0472
ABCA2	22	0.684699	1.11818	1.28144	0.8726	0.0432
VPS13B	54	0.685729	1.23907	1.27857	0.969108	0.1061
SLC4A1	25	0.685913	1.1792	1.2793	0.921756	0.0491
PCNXL2	35	0.685973	1.19029	1.28059	0.929482	0.0688
COL6A2	33	0.68629	1.42485	1.26395	1.1273	0.0648
ANKRD26	23	0.687762	1.14696	1.28041	0.895772	0.0452
LAMA2	80	0.687999	1.24494	1.27979	0.972766	0.1572
ANKS1B	28	0.688786	1.30036	1.27287	1.0216	0.055
ZNF479	55	0.689553	1.35927	1.2641	1.07529	0.1081
CT47B1	25	0.690018	1.236	1.27636	0.968376	0.0491
MYO15A	28	0.690618	1.32593	1.27149	1.04281	0.055
ATM	42	0.690931	1.25595	1.27604	0.984259	0.0825
KIR3DL1	32	0.691138	1.26969	1.2747	0.996071	0.0629
PEAR1	25	0.69156	1.4416	1.26574	1.13894	0.0491
TRPA1	63	0.691586	1.28841	1.2724	1.01259	0.1238
KCNH1	46	0.692297	1.36196	1.26568	1.07607	0.0904
ZNF536	134	0.693268	1.30466	1.26367	1.03244	0.2633
MGAM	67	0.694245	1.32179	1.26719	1.04308	0.1316
PSG7	26	0.69493	1.33192	1.27128	1.0477	0.0511
LAMB4	52	0.695383	1.26346	1.27562	0.990466	0.1022
TRRAP	48	0.695494	1.22319	1.27959	0.955925	0.0943
DCHS1	47	0.695494	1.31681	1.27006	1.0368	0.0923
TTC21B	22	0.696716	1.11955	1.28138	0.873706	0.0432
UNC13C	53	0.696718	1.47075	1.25156	1.17514	0.1041
ARID2	32	0.697558	1.21344	1.27847	0.949133	0.0629
SVIL	28	0.698545	1.16214	1.28091	0.907276	0.055
HIVEP2	35	0.698714	1.28086	1.2739	1.00546	0.0688
PCDHA11	24	0.699483	1.22542	1.2768	0.959753	0.0472
FLRT2	25	0.699806	1.2992	1.2731	1.0205	0.0491
CNTN2	26	0.699993	1.18577	1.27915	0.926997	0.0511
UNC5D	46	0.700457	1.38478	1.26341	1.09607	0.0904
BPTF	31	0.700724	1.31774	1.27157	1.03631	0.0609
ABCA13	90	0.700757	1.35811	1.2564	1.08096	0.1768
KCNQ2	27	0.701553	1.33444	1.27102	1.0499	0.053
NXF5	23	0.701695	1.14826	1.28035	0.896834	0.0452
SNORD115-27	25	0.70239	1.35	1.27048	1.06259	0.0491
EPHA3	53	0.702931	1.37642	1.26252	1.09021	0.1041
KIF5A	30	0.703244	1.43241	1.26483	1.13249	0.0589
CACNG3	22	0.704403	1.33091	1.27183	1.04645	0.0432
EPG5	27	0.704546	1.47741	1.26301	1.16975	0.053
LPPR4	61	0.704991	1.27951	1.27368	1.00457	0.1198
CCSER1	21	0.705383	1.23238	1.27619	0.965673	0.0413
ZNF733P	23	0.706003	1.33739	1.2714	1.05191	0.0452
CIT	22	0.706054	1.22045	1.27682	0.955857	0.0432
PGK2	33	0.706197	1.12515	1.28473	0.87579	0.0648
ATRNL1	58	0.707226	1.28741	1.27271	1.01156	0.1139
ITGBL1	24	0.707925	1.21125	1.27751	0.948137	0.0472
KCND3	21	0.708199	1.21095	1.27711	0.948197	0.0413
PRDM16	22	0.708258	1.17591	1.27883	0.91952	0.0432
MBD5	24	0.708454	1.3425	1.27101	1.05625	0.0472
MAGEB1	24	0.708983	1.29125	1.27355	1.0139	0.0472
THBS2	45	0.709833	1.17933	1.2836	0.918771	0.0884
NLRP4	44	0.712195	1.19114	1.28226	0.928937	0.0864
DNAH9	111	0.712378	1.26045	1.27822	0.986101	0.2181
ATG2B	23	0.712482	1.29826	1.27325	1.01964	0.0452
KMT2C	72	0.714208	1.29197	1.27153	1.01608	0.1415
NCOR1	24	0.714281	1.32583	1.27184	1.04246	0.0472
OR10K1	25	0.714281	1.34333	1.27097	1.05694	0.0491
GPR128	24	0.715873	1.25708	1.27524	0.985764	0.0472
SHANK1	39	0.716508	1.16538	1.28343	0.908027	0.0766
PDE10A	33	0.717142	1.36939	1.26779	1.08014	0.0648
DSG4	39	0.717355	1.2	1.28055	0.937095	0.0766
CHD5	45	0.718942	1.34111	1.26791	1.05773	0.0884
PCDHB8	55	0.719827	1.39091	1.26026	1.10366	0.1081
FOXG1	22	0.720976	1.23136	1.27632	0.964773	0.0432
PRDM9	97	0.721811	1.28588	1.27167	1.01117	0.1906
ACSM5	40	0.722572	1.35525	1.26748	1.06924	0.0786
GPR45	25	0.722662	1.2424	1.27603	0.973642	0.0491
CHRD	22	0.723196	1.21909	1.27688	0.954743	0.0432
MGAT5B	25	0.725276	1.4096	1.2674	1.1122	0.0491
PTPRF	22	0.725974	1.58273	1.26045	1.25568	0.0432
SLC7A13	27	0.726128	1.33296	1.2711	1.04867	0.053
ADAM21P1	30	0.727314	1.30233	1.27263	1.02334	0.0589
STON1-GTF2A1L	22	0.727643	1.15818	1.27963	0.905091	0.0432
PCDHA1	45	0.728092	1.29022	1.27284	1.01365	0.0884
NFASC	43	0.72836	1.32581	1.26964	1.04425	0.0845
PCDHA9	33	0.728605	1.47545	1.26044	1.17059	0.0648
KCNK2	35	0.729366	1.31543	1.27135	1.03467	0.0688
TRHDE	37	0.730523	1.3175	1.2711	1.0365	0.0727
EPHA7	30	0.730928	1.36069	1.26917	1.07211	0.0589
CUX2	51	0.731026	1.22745	1.27961	0.959241	0.1002
UGT3A2	22	0.732099	1.285	1.2739	1.00871	0.0432
SLC6A17	22	0.732657	1.15818	1.27963	0.905091	0.0432
PTCHD2	45	0.732881	1.26244	1.27554	0.989734	0.0884
GABRA4	37	0.733779	1.29622	1.27267	1.0185	0.0727
PTPN13	24	0.734	1.395	1.26841	1.0998	0.0472
GRM3	25	0.734185	1.1596	1.28031	0.905718	0.0491
TRPC6	27	0.736832	1.17154	1.27992	0.915324	0.053
NPAP1	96	0.737102	1.37884	1.25041	1.10271	0.1886
BAZ2B	24	0.737214	1.34458	1.27091	1.05797	0.0472
MYO3B	22	0.738241	1.28045	1.27411	1.00498	0.0432
CRB2	21	0.738288	1.25238	1.27533	0.982007	0.0413
KCNS2	23	0.739919	1.39227	1.26906	1.09709	0.0452
VANGL2	22	0.739919	1.45955	1.26602	1.15286	0.0432
MSH4	27	0.7403	1.46444	1.26373	1.15882	0.053
NXF3	22	0.740576	1.19143	1.27795	0.932296	0.0432
CACNA1F	40	0.741109	1.3475	1.26814	1.06258	0.0786
EPPK1	27	0.741316	1.16444	1.28054	0.909339	0.053
NPY2R	26	0.741482	1.28385	1.27387	1.00783	0.0511
CYP26B1	25	0.742077	1.376	1.26913	1.08421	0.0491
VPS13C	39	0.742966	1.26105	1.27546	0.988707	0.0766
ABCA12	43	0.743061	1.30047	1.27197	1.0224	0.0845
MYO10	26	0.743551	1.09	1.28431	0.848707	0.0511
UGT2B4	34	0.744039	1.37118	1.26745	1.08184	0.0668
PTPRH	31	0.744616	1.12129	1.28431	0.873069	0.0609
OR51E2	22	0.74496	1.21864	1.2769	0.954371	0.0432
CDH7	59	0.745341	1.2961	1.27153	1.01932	0.1159
KCNH7	44	0.74685	1.30114	1.27185	1.02303	0.0864
FAM171A1	34	0.747237	1.41647	1.26421	1.12044	0.0668
CACNA2D3	23	0.748479	1.29217	1.27354	1.01463	0.0452
OR2G6	34	0.748609	1.37294	1.26733	1.08334	0.0668
PLCB1	55	0.749442	1.17745	1.28612	0.915507	0.1081
CDHR2	30	0.749523	1.256	1.27553	0.984687	0.0589
CDH8	55	0.750915	1.292	1.27225	1.01553	0.1081
DCAF4L2	67	0.750991	1.35851	1.26163	1.07679	0.1316
COL15A1	42	0.752008	1.35857	1.26681	1.07244	0.0825
CHD6	40	0.752087	1.29684	1.27257	1.01907	0.0786
GP2	26	0.752368	1.19615	1.27859	0.935524	0.0511
NAV2	40	0.75256	1.3885	1.26465	1.09793	0.0786
NRP2	25	0.7537	1.3072	1.27269	1.02712	0.0491
TTI1	23	0.753949	1.24636	1.27565	0.977044	0.0452
TNC	23	0.753984	1.16783	1.27942	0.912775	0.0452
FRY	33	0.754499	1.18333	1.28069	0.923979	0.0648
GALNT8	22	0.754512	1.15182	1.27992	0.899916	0.0432
PLCE1	33	0.754964	1.40182	1.26555	1.10768	0.0648
ADCY8	59	0.75498	1.15034	1.29064	0.89129	0.1159
CDH12	77	0.755015	1.24169	1.28021	0.969911	0.1513
COL6A3	76	0.755021	1.28645	1.27226	1.01115	0.1493
LILRB2	33	0.755429	1.36121	1.26836	1.07321	0.0648
PLEC	65	0.756042	1.38429	1.25886	1.09964	0.1277
CHST1	23	0.756189	1.42783	1.26712	1.12683	0.0452
GFRAL	34	0.756398	1.39471	1.26577	1.10186	0.0668
HSPG2	41	0.756509	1.31171	1.27111	1.03194	0.0806
CLCA4	33	0.757756	1.21636	1.2784	0.951471	0.0648
MAP1B	34	0.758235	1.30441	1.27223	1.02529	0.0668
PKHD1L1	76	0.758558	1.33671	1.26344	1.05799	0.1493
SLC14A2	32	0.758619	1.25125	1.27593	0.980655	0.0629
ZC3H13	26	0.759132	1.40885	1.26714	1.11183	0.0511
SSTR4	25	0.760063	1.2232	1.27702	0.957851	0.0491
MUC16	237	0.760384	1.29536	1.25639	1.03102	0.4656
LY75-CD302	23	0.760713	1.39364	1.26899	1.09822	0.0452
AFF2	71	0.761116	1.3162	1.2676	1.03834	0.1395
SLC8A3	36	0.761672	1.445	1.2614	1.14556	0.0707
MAGEA11	23	0.761711	1.25739	1.27519	0.986046	0.0452
OR11L1	22	0.761842	1.46273	1.26587	1.15551	0.0432
DYNC1I1	22	0.761842	1.58136	1.26051	1.25454	0.0432
NLRP10	44	0.763149	1.30341	1.27163	1.02499	0.0864
CHAT	26	0.763303	1.35269	1.27017	1.06497	0.0511
OLFM4	31	0.764723	1.24226	1.27646	0.973202	0.0609
CTNNA3	28	0.76515	1.175	1.28017	0.917849	0.055
CACNA2D4	31	0.765685	1.23516	1.27692	0.967294	0.0609
COL11A2	24	0.765805	1.43625	1.26637	1.13415	0.0472
PCDHGA4	27	0.765825	1.14852	1.28143	0.896278	0.053
ATP11C	21	0.765891	1.42381	1.26795	1.12292	0.0413
LUZP2	26	0.765914	1.17846	1.27954	0.921001	0.0511
DCSTAMP	30	0.766073	1.171	1.28086	0.914232	0.0589
MS4A14	32	0.76619	1.31031	1.27197	1.03014	0.0629
ADAMTS5	46	0.766515	1.45522	1.25641	1.15823	0.0904
ANK3	42	0.767436	1.39595	1.26345	1.10488	0.0825
SLCO6A1	25	0.76804	1.1736	1.27959	0.917171	0.0491
FBN2	93	0.769297	1.3438	1.25906	1.0673	0.1827
MCF2L2	21	0.769363	1.3119	1.27277	1.03075	0.0413
C1orf94	25	0.769639	1.1708	1.27973	0.914879	0.0491
PKHD1	84	0.770081	1.31048	1.26725	1.03411	0.165
CHL1	56	0.770425	1.27411	1.27442	0.999758	0.11
PRSS1	31	0.771462	1.15645	1.28203	0.902048	0.0609
TMEM132B	42	0.77246	1.33357	1.26906	1.05084	0.0825
TAF3	22	0.772594	1.29318	1.27353	1.01543	0.0432
MYT1	31	0.772908	1.15871	1.28188	0.903912	0.0609
CARD11	39	0.773512	1.36769	1.26664	1.07978	0.0766
CD200R1	21	0.77458	1.3	1.27328	1.02099	0.0413
OR5F1	33	0.775042	1.25061	1.27603	0.980076	0.0648
ALK	38	0.775258	1.27158	1.27461	0.997624	0.0747
POTEM	24	0.77668	1.29708	1.27326	1.01871	0.0472
PSG8	35	0.776836	1.30029	1.27247	1.02186	0.0688
SLC6A5	31	0.77684	1.28133	1.27395	1.0058	0.0609
OR4Q3	33	0.778325	1.38152	1.26695	1.09042	0.0648
PRKG1	23	0.778905	1.24913	1.27558	0.979268	0.0452
SV2A	27	0.779202	1.18481	1.2794	0.926072	0.053
SAGE1	37	0.780101	1.44306	1.26154	1.14388	0.0727
MTUS2	43	0.780215	1.26302	1.27543	0.990273	0.0845
OR4M1	33	0.781142	1.20242	1.27937	0.939857	0.0648
MROH7	25	0.782997	1.3544	1.27025	1.06625	0.0491
VPS13A	26	0.78321	1.33038	1.27137	1.04642	0.0511
OR4C46	33	0.783306	1.22781	1.27751	0.961102	0.0648
EYA1	25	0.783532	1.2828	1.27395	1.00695	0.0491
PLG	36	0.783711	1.54944	1.25345	1.23615	0.0707
OR5T3	31	0.784022	1.32129	1.27134	1.03929	0.0609
MAGEC3	36	0.784615	1.29	1.27319	1.0132	0.0707
DRD2	24	0.784864	1.20833	1.27765	0.945747	0.0472
LRRC66	31	0.784991	1.24903	1.27603	0.978846	0.0609
OR10K2	21	0.785044	1.27333	1.27443	0.999142	0.0413
PRUNE2	78	0.785054	1.35705	1.25942	1.07752	0.1532
BNC1	26	0.786367	1.41115	1.26702	1.11376	0.0511
TRANK1	23	0.787265	1.44522	1.2663	1.14129	0.0452
GPR115	23	0.788381	1.26391	1.27488	0.9914	0.0452
MYO18B	60	0.789246	1.3215	1.26808	1.04212	0.1179
CNTNAP4	57	0.789385	1.29614	1.27164	1.01927	0.112
SLC10A2	24	0.790882	1.20208	1.27796	0.940628	0.0472
KCNA5	35	0.791513	1.23382	1.27728	0.965974	0.0688
PCDHGB3	25	0.79158	1.212	1.2776	0.948651	0.0491
ZNF595	23	0.792292	1.32217	1.27212	1.03935	0.0452
CDH22	29	0.792835	1.42517	1.26527	1.12638	0.057
OR10Z1	30	0.794551	1.12867	1.28351	0.879361	0.0589
NF1	66	0.794824	1.24569	1.27858	0.974277	0.1297
IMPG2	22	0.79537	1.29136	1.27361	1.01394	0.0432
KIAA1462	24	0.797461	1.31417	1.27241	1.03282	0.0472
PTCHD3	30	0.797513	1.27467	1.27436	1.00024	0.0589
OR5D13	33	0.799996	1.23303	1.27725	0.965381	0.0648
MAGI1	24	0.800206	1.39125	1.2686	1.09668	0.0472
ATP12A	25	0.801855	1.23958	1.2761	0.971382	0.0491
RB1CC1	24	0.802404	1.29333	1.27344	1.01562	0.0472
ANKRD12	21	0.806087	1.37429	1.27008	1.08204	0.0413
PDCD11	24	0.806805	1.17417	1.27934	0.917791	0.0472
COL5A2	57	0.807837	1.34035	1.26606	1.05868	0.112
TNS3	21	0.807848	1.25143	1.27537	0.981229	0.0413
ITPR2	38	0.807944	1.23368	1.27766	0.965578	0.0747
CUL9	21	0.808435	1.44571	1.26701	1.14105	0.0413
CPXM2	26	0.808559	1.61385	1.25611	1.2848	0.0511
CALCR	29	0.810424	1.32931	1.27106	1.04583	0.057
SPAM1	29	0.810928	1.50517	1.26044	1.19417	0.057
OR14K1	30	0.812368	1.35233	1.2695	1.06525	0.0589
SHOX2	24	0.813418	1.3275	1.27175	1.04384	0.0472
PCDHB15	26	0.814397	1.46	1.26439	1.15471	0.0511
ZIC1	37	0.814617	1.27432	1.27439	0.999952	0.0727
LMX1A	30	0.815347	1.26533	1.27495	0.992459	0.0589
RXFP1	24	0.815626	1.15208	1.28043	0.899761	0.0472
DNAH3	64	0.815841	1.33651	1.26561	1.05602	0.1257
TIAM1	65	0.815999	1.26906	1.27515	0.995229	0.1277
CSF2RB	22	0.816018	1.23273	1.27626	0.965888	0.0432
ARHGAP36	35	0.816356	1.36857	1.26743	1.0798	0.0688
KCNJ12	37	0.816871	1.36811	1.26703	1.07977	0.0727
TSHZ2	40	0.817106	1.3235	1.27019	1.04197	0.0786
MYCBP2	41	0.8174	1.23171	1.27812	0.963687	0.0806
NIPBL	29	0.817488	1.30655	1.27244	1.02681	0.057
HAS2	24	0.817834	1.29333	1.27344	1.01562	0.0472
OR2B11	24	0.818939	1.26708	1.27474	0.993992	0.0472
TG	65	0.818947	1.34862	1.26351	1.06735	0.1277
TNR	111	0.819027	1.37423	1.24653	1.10245	0.2181
RASAL2	28	0.819639	1.30286	1.27272	1.02368	0.055
ANK1	52	0.819746	1.33846	1.26709	1.05633	0.1022
PCDHA12	25	0.820186	1.2584	1.27521	0.98682	0.0491
ATP1A2	28	0.822723	1.21179	1.27802	0.948171	0.055
SRCAP	46	0.822847	1.25174	1.27663	0.980502	0.0904
DISP1	21	0.824322	1.11286	1.28133	0.868516	0.0413
NOS1	41	0.824509	1.331	1.26955	1.0484	0.0806
COL4A6	37	0.824635	1.45194	1.26087	1.15154	0.0727
USP34	28	0.824781	1.41714	1.26607	1.11932	0.055
MROH2B	51	0.826022	1.48157	1.25131	1.18401	0.1002
NPAS3	24	0.827237	1.24958	1.27561	0.979598	0.0472
TNXB	34	0.827998	1.22088	1.27821	0.95515	0.0668
ZNF716	41	0.828434	1.384	1.26503	1.09404	0.0806
ACACA	23	0.828846	1.39174	1.26883	1.09687	0.0452
RICTOR	25	0.828871	1.3736	1.26926	1.08221	0.0491
FAM83C	21	0.829044	1.40429	1.26879	1.10679	0.0413
FAM47B	55	0.829752	1.31618	1.26932	1.03692	0.1081
FAT3	139	0.830747	1.26374	1.27838	0.98855	0.2731
CFHR4	27	0.830906	1.34423	1.27062	1.05793	0.053
COL1A2	40	0.831054	1.23075	1.2781	0.962951	0.0786
NLGN4X	63	0.831154	1.36302	1.26186	1.08016	0.1238
ITGAD	42	0.8313	1.27881	1.27398	1.00379	0.0825
DOPEY2	29	0.831658	1.28414	1.27379	1.00812	0.057
NID2	39	0.832206	1.2859	1.27343	1.00979	0.0766
EPRS	25	0.833222	1.4488	1.26537	1.14496	0.0491
RTTN	37	0.833591	1.39027	1.2653	1.09877	0.0727
PCDHGA6	33	0.833744	1.31091	1.27185	1.03071	0.0648
ST8SIA6	22	0.833903	1.39273	1.26903	1.09747	0.0432
TARS	21	0.834363	1.4	1.26898	1.10325	0.0413
CSPP1	21	0.834954	1.49381	1.26494	1.18093	0.0413
UTP20	22	0.83506	1.40273	1.26858	1.10574	0.0432
BSN	37	0.835404	1.39676	1.26479	1.10434	0.0727
NR5A2	21	0.835546	1.25381	1.27527	0.983175	0.0413
FOXP2	25	0.835555	1.26875	1.27466	0.995364	0.0491
ASH1L	38	0.83604	1.24237	1.27696	0.972908	0.0747
LRRTM1	32	0.836224	1.47281	1.26107	1.16791	0.0629
CHD8	31	0.836273	1.23581	1.27688	0.967831	0.0609
LILRA3	22	0.836796	1.42545	1.26756	1.12457	0.0432
PRG4	35	0.837088	1.21	1.27884	0.946167	0.0688
COL12A1	61	0.837393	1.30847	1.26991	1.03037	0.1198
GRIA3	23	0.837905	1.24348	1.27584	0.974632	0.0452
ATP9A	23	0.837905	1.58609	1.25963	1.25917	0.0452
CDHR1	21	0.838505	1.32286	1.2723	1.03974	0.0413
COL4A1	44	0.838961	1.33659	1.26849	1.05368	0.0864
CNKSR2	29	0.839734	1.33071	1.2711	1.0469	0.057
RUNX1T1	35	0.841885	1.33371	1.27	1.05017	0.0688
CADM3	35	0.841885	1.38743	1.26603	1.09589	0.0688
MAP3K9	23	0.843577	1.47522	1.26488	1.16629	0.0452
OR6N1	27	0.843834	1.46852	1.26351	1.16226	0.053
PTGS1	22	0.844908	1.18773	1.2783	0.929149	0.0432
OR4A15	47	0.846063	1.24766	1.2771	0.976948	0.0923
KDM5C	24	0.846117	1.27917	1.27414	1.00394	0.0472
TMEM132D	48	0.846281	1.36542	1.2649	1.07946	0.0943
SIGLEC10	27	0.846992	1.24222	1.27618	0.973389	0.053
PSG9	33	0.847141	1.28242	1.27382	1.00675	0.0648
OR5L1	41	0.847248	1.34875	1.26804	1.06365	0.0806
UGT2B11	30	0.847284	1.30967	1.27217	1.02947	0.0589
OR2T12	42	0.847566	1.25667	1.27597	0.984868	0.0825
ACSM2A	28	0.848009	1.18071	1.27983	0.922553	0.055
ADAMTS1	24	0.848344	1.25125	1.27553	0.980968	0.0472
GHR	24	0.849458	1.26875	1.27466	0.995364	0.0472
OR4M2	35	0.849811	1.20029	1.27985	0.937831	0.0688
HOXB3	24	0.850015	1.21125	1.27751	0.948137	0.0472
CDH20	34	0.850168	1.48059	1.25962	1.17542	0.0668
MUC17	129	0.851338	1.31543	1.26045	1.04362	0.2534
OR10G8	29	0.851634	1.39214	1.26753	1.09832	0.057
FHL5	28	0.852261	1.32259	1.27168	1.04004	0.055
EVC2	26	0.852317	1.31654	1.27211	1.03492	0.0511
KCNJ3	45	0.852621	1.40422	1.26179	1.11288	0.0884
JMJD1C	23	0.854377	1.24826	1.27562	0.978554	0.0452
KIDINS220	22	0.85478	1.20455	1.27754	0.942866	0.0432
PCDHGA5	36	0.854959	1.34639	1.2689	1.06107	0.0707
OR2T27	28	0.855782	1.25607	1.27545	0.984809	0.055
DNER	24	0.856148	1.405	1.26792	1.10812	0.0472
ABCB1	46	0.856786	1.23511	1.27819	0.966297	0.0904
HEATR5B	23	0.857793	1.33478	1.27152	1.04975	0.0452
CCDC178	43	0.858519	1.14953	1.2859	0.893953	0.0845
SNRPN	21	0.858687	1.10095	1.28184	0.858882	0.0413
TMPRSS15	48	0.85922	1.27208	1.27462	0.99801	0.0943
CHRM2	43	0.859796	1.31628	1.27052	1.03602	0.0845
SLC22A12	30	0.860333	1.408	1.26601	1.11215	0.0589
HIVEP1	24	0.860614	1.29583	1.27332	1.01768	0.0472
MDC1	21	0.861067	1.33381	1.27182	1.04874	0.0413
2011-03-01	24	0.861732	1.32833	1.27171	1.04452	0.0472
ABCA1	25	0.86229	1.24833	1.27567	0.978571	0.0491
NPHS1	31	0.86343	1.3271	1.27096	1.04417	0.0609
CRISPLD1	21	0.863449	1.2381	1.27594	0.970338	0.0413
OR6K2	32	0.863468	1.21344	1.27847	0.949133	0.0629
ZNF365	23	0.863493	1.29478	1.27342	1.01678	0.0452
TBX15	27	0.863876	1.22222	1.2773	0.956877	0.053
MEGF8	22	0.864092	1.47818	1.26517	1.16836	0.0432
NOVA1	27	0.864404	1.42444	1.26598	1.12518	0.053
IFT172	25	0.865456	1.2872	1.27372	1.01058	0.0491
UNC5A	24	0.865644	1.36083	1.2701	1.07144	0.0472
PCDHB13	30	0.866369	1.40333	1.2663	1.10821	0.0589
SLC5A1	22	0.867006	1.20591	1.27747	0.943979	0.0432
ADCY10	33	0.867319	1.31909	1.27128	1.03761	0.0648
STAB2	57	0.868307	1.32912	1.26748	1.04864	0.112
NR1H4	21	0.868813	1.20286	1.27746	0.941601	0.0413
EXPH5	30	0.868887	1.39	1.26714	1.09696	0.0589
ABCG4	21	0.869409	1.2719	1.27449	0.997973	0.0413
IRX1	21	0.870006	1.30762	1.27295	1.02723	0.0413
PLCH1	21	0.873586	1.22143	1.27666	0.956738	0.0413
TRPM1	42	0.873812	1.33095	1.26929	1.04858	0.0825
MICAL3	32	0.874218	1.34969	1.26933	1.06331	0.0629
PRDM14	22	0.874591	1.14727	1.28012	0.896221	0.0432
KCNH2	22	0.874591	1.23682	1.27608	0.969234	0.0432
ADAM7	22	0.874591	1.38091	1.26957	1.0877	0.0432
SPG11	24	0.874599	1.3625	1.27002	1.07282	0.0472
FOLH1	36	0.875298	1.235	1.27738	0.966824	0.0707
NLRP11	29	0.876018	1.32793	1.27115	1.04467	0.057
SLC26A3	25	0.876986	1.1688	1.27983	0.913243	0.0491
CR2	22	0.877511	1.26182	1.27495	0.989701	0.0432
HCRTR2	30	0.877556	1.28207	1.27392	1.0064	0.0589
ZNF804A	94	0.877897	1.36097	1.25502	1.08442	0.1847
POTEF	43	0.878133	1.33907	1.26841	1.05571	0.0845
ST6GAL2	50	0.879805	1.27245	1.27459	0.998323	0.0982
FYB	25	0.880286	1.366	1.26965	1.07589	0.0491
CEP128	27	0.880291	1.27111	1.27456	0.997291	0.053
BMPER	31	0.880799	1.26935	1.27471	0.995801	0.0609
TAS2R1	24	0.881206	1.17826	1.27893	0.921286	0.0472
HIVEP3	31	0.881793	1.32226	1.27128	1.0401	0.0609
PDHA2	33	0.882751	1.1897	1.28025	0.929268	0.0648
GABRG1	40	0.883358	1.31925	1.27055	1.03833	0.0786
MPO	26	0.884093	1.21538	1.27756	0.951335	0.0511
CA10	21	0.884342	1.23381	1.27613	0.966839	0.0413
CYLC1	26	0.885715	1.31308	1.2723	1.03205	0.0511
PSG5	28	0.885963	1.49179	1.26173	1.18234	0.055
HGF	48	0.886431	1.18667	1.28351	0.924545	0.0943
RIMBP2	36	0.886891	1.34	1.26939	1.05563	0.0707
HERC2P3	21	0.887333	1.27952	1.27416	1.00421	0.0413
GNAS	26	0.887336	1.17077	1.27996	0.914693	0.0511
ZEB1	37	0.887356	1.36667	1.26736	1.07836	0.0727
PIWIL1	22	0.887453	1.25545	1.27524	0.984488	0.0432
COL9A3	23	0.888079	1.44087	1.2665	1.13768	0.0452
ZFPM2	62	0.889342	1.18145	1.28727	0.917796	0.1218
OR4N5	23	0.890945	1.33652	1.27144	1.05119	0.0452
SLIT2	58	0.891741	1.24931	1.27761	0.977853	0.1139
MAGEA4	21	0.893267	1.149	1.27951	0.898001	0.0413
TMPRSS11E	21	0.893321	1.16667	1.27902	0.912159	0.0413
ANKRD30B	42	0.894283	1.32585	1.26987	1.04408	0.0825
MAP1A	22	0.895067	1.22	1.27684	0.955486	0.0432
TLN2	33	0.896291	1.30758	1.27208	1.0279	0.0648
DRD5	27	0.896535	1.225	1.27704	0.95925	0.053
ANKRD33	23	0.896682	1.33522	1.2715	1.05011	0.0452
PAPPA	31	0.896729	1.43871	1.26372	1.13847	0.0609
ARHGEF12	22	0.896826	1.52	1.26329	1.20321	0.0432
SZT2	27	0.897821	1.37444	1.26878	1.08328	0.053
ZNF33A	25	0.897916	1.2816	1.27401	1.00596	0.0491
DNAH10	47	0.897963	1.22109	1.27968	0.954216	0.0923
EPHA8	22	0.898585	1.18045	1.27862	0.923222	0.0432
PKD1	33	0.898712	1.19242	1.28006	0.931536	0.0648
KIF1B	31	0.898723	1.21645	1.27814	0.951737	0.0609
CACNA1B	53	0.899104	1.26566	1.27539	0.992368	0.1041
SERPINB4	26	0.899243	1.23346	1.27658	0.966221	0.0511
GPR98	58	0.899243	1.22379	1.28089	0.955426	0.1139
HPSE2	21	0.901244	1.286	1.27391	1.00949	0.0413
ACE	23	0.901275	1.19696	1.27805	0.936553	0.0452
PPARGC1A	26	0.903036	1.28385	1.27387	1.00783	0.0511
KCNA4	41	0.903486	1.36512	1.26643	1.07793	0.0806
OR51T1	22	0.905039	1.23364	1.27622	0.966632	0.0432
PCDHB16	39	0.906649	1.30103	1.27217	1.02268	0.0766
CYP11B1	30	0.906791	1.334	1.27065	1.04986	0.0589
GABRG3	33	0.908406	1.19939	1.27958	0.937334	0.0648
PAX1	25	0.910619	1.3384	1.27107	1.05297	0.0491
FCRL5	42	0.911045	1.31667	1.27058	1.03627	0.0825
BAI1	26	0.912257	1.51577	1.26139	1.20167	0.0511
IL21R	26	0.912277	1.2672	1.27475	0.994076	0.0511
CCDC80	23	0.912773	1.46304	1.26545	1.15614	0.0452
CR1	37	0.913114	1.22973	1.27788	0.962319	0.0727
NOTCH2	26	0.913886	1.14038	1.28159	0.889817	0.0511
LCT	46	0.914204	1.34283	1.26758	1.05936	0.0904
LDB2	26	0.915515	1.13962	1.28164	0.889188	0.0511
MAGEE1	23	0.916801	1.28391	1.27393	1.00784	0.0452
MYLK	28	0.917359	1.33	1.27114	1.0463	0.055
CHD7	37	0.917609	1.25667	1.27573	0.985057	0.0727
SLC30A10	25	0.919469	1.2576	1.27525	0.986161	0.0491
SLC12A2	24	0.919592	1.18833	1.27864	0.929373	0.0472
BAI3	76	0.919847	1.31224	1.26774	1.0351	0.1493
MUC3A	34	0.920543	1.24667	1.2763	0.97678	0.0668
CNTNAP2	77	0.92061	1.33156	1.26419	1.05329	0.1513
CLCA2	24	0.921285	1.43542	1.26641	1.13345	0.0472
SEMA5B	30	0.92151	1.315	1.27184	1.03394	0.0589
DNAH7	68	0.921537	1.32806	1.26624	1.04882	0.1336
PROX1	22	0.922083	1.29364	1.27351	1.0158	0.0432
SACS	45	0.92262	1.27644	1.27418	1.00178	0.0884
AMPH	34	0.923551	1.44206	1.26238	1.14233	0.0668
DZIP3	28	0.924706	1.24107	1.27632	0.972383	0.055
ATRX	42	0.925389	1.16595	1.28413	0.907969	0.0825
ANO4	35	0.925469	1.35353	1.26872	1.06685	0.0688
SLC17A6	35	0.926934	1.21857	1.2785	0.953124	0.0688
GPR101	23	0.92717	1.17217	1.27922	0.916321	0.0452
PCDH11X	102	0.927448	1.33693	1.2589	1.06199	0.2004
PAK7	49	0.927951	1.31327	1.27024	1.03387	0.0963
KCND2	34	0.92832	1.39242	1.2662	1.09969	0.0668
BCL11A	28	0.929957	1.355	1.26969	1.06719	0.055
ABCD2	22	0.930325	1.25682	1.27517	0.985605	0.0432
CDH9	79	0.930693	1.25747	1.27749	0.984329	0.1552
LILRB1	42	0.931917	1.35381	1.26724	1.06832	0.0825
SEMA3A	27	0.931955	1.27889	1.27413	1.00374	0.053
GDF10	23	0.932359	1.57739	1.26004	1.25186	0.0452
SAMD9	33	0.933185	1.42394	1.26401	1.12652	0.0648
MTOR	32	0.933209	1.30937	1.27203	1.02936	0.0629
ADAM2	29	0.934202	1.17931	1.28012	0.921246	0.057
CROCC	26	0.934543	1.30615	1.27267	1.02631	0.0511
OTOF	47	0.935076	1.28913	1.27292	1.01274	0.0923
SP140	28	0.935211	1.46571	1.26324	1.16028	0.055
CCDC108	40	0.936177	1.20225	1.28053	0.938867	0.0786
COL19A1	53	0.936297	1.23057	1.27947	0.961775	0.1041
C12orf55	28	0.937839	1.37071	1.26877	1.08035	0.055
SMARCA2	21	0.938401	1.41524	1.26832	1.11584	0.0413
ADAM23	29	0.939372	1.41655	1.26579	1.1191	0.057
GPR139	27	0.939441	1.35296	1.26998	1.06534	0.053
MYH15	31	0.939731	1.41548	1.26523	1.11876	0.0609
ZEB2	44	0.939733	1.26682	1.2751	0.993507	0.0864
DIAPH3	21	0.940812	1.18667	1.27816	0.928421	0.0413
TRIM9	21	0.940812	1.19095	1.27797	0.931909	0.0413
ZFHX3	33	0.94146	1.23515	1.2771	0.967153	0.0648
CDH10	100	0.942557	1.2666	1.27628	0.992413	0.1965
ZNF711	27	0.943186	1.42	1.26622	1.12144	0.053
SCN2A	44	0.943573	1.38477	1.26394	1.0956	0.0864
MASP1	33	0.944382	1.24636	1.27632	0.976526	0.0648
PCDHB3	43	0.944708	1.33349	1.26893	1.05088	0.0845
NTM	30	0.946615	1.40966	1.26621	1.11329	0.0589
SCN8A	33	0.946818	1.43818	1.26303	1.13868	0.0648
C2CD3	30	0.946947	1.30367	1.27255	1.02445	0.0589
ADNP2	24	0.947853	1.24583	1.27579	0.976516	0.0472
TRO	38	0.950173	1.37316	1.26641	1.08429	0.0747
SGCZ	26	0.950338	1.25885	1.27522	0.987162	0.0511
ZNF648	24	0.95125	1.23625	1.27627	0.968644	0.0472
HEPH	43	0.951611	1.33349	1.26893	1.05088	0.0845
PLD1	26	0.951973	1.43808	1.26557	1.13631	0.0511
CUBN	73	0.95414	1.28208	1.27311	1.00705	0.1434
ZFC3H1	30	0.95438	1.32897	1.27108	1.04554	0.0589
OR2T6	30	0.95438	1.39069	1.26735	1.09732	0.0589
MKI67	37	0.955105	1.25676	1.27576	0.985102	0.0727
TF	21	0.955893	1.50714	1.26436	1.19202	0.0413
SIGLEC8	23	0.956032	1.14565	1.28047	0.89471	0.0452
DNAH17	41	0.956726	1.3722	1.26581	1.08404	0.0806
SPHKAP	59	0.956886	1.33138	1.26705	1.05077	0.1159
GUCY1A2	37	0.956955	1.21486	1.27905	0.949821	0.0727
EPHA6	57	0.9577	1.25228	1.27717	0.980514	0.112
KIAA1211	49	0.958849	1.21	1.28124	0.944398	0.0963
ZAN	66	0.958861	1.25076	1.2779	0.97876	0.1297
TRPM8	26	0.959405	1.1524	1.28068	0.899833	0.0511
BDP1	33	0.959978	1.33	1.27053	1.04681	0.0648
COL5A1	45	0.960207	1.24622	1.27711	0.975813	0.0884
MYPN	42	0.960256	1.33	1.26951	1.04765	0.0825
POLQ	42	0.96069	1.2269	1.27865	0.959531	0.0825
PTPN5	22	0.960995	1.24	1.27593	0.971837	0.0432
SLC6A2	27	0.961392	1.29889	1.27301	1.02033	0.053
IMPG1	27	0.961927	1.31444	1.27214	1.03326	0.053
CENPE	29	0.96215	1.17517	1.28038	0.917835	0.057
OR14C36	30	0.962237	1.24467	1.27624	0.975259	0.0589
TENM3	60	0.963102	1.23183	1.28007	0.96232	0.1179
DACH1	30	0.964277	1.30433	1.27251	1.02501	0.0589
NBAS	52	0.964284	1.26442	1.27551	0.991305	0.1022
OLFML2B	36	0.96437	1.45278	1.2608	1.15226	0.0707
DGKK	32	0.965338	1.29906	1.27273	1.02069	0.0629
PPP1R16B	24	0.965411	1.48083	1.26416	1.17139	0.0472
PRKD1	27	0.967822	1.22111	1.27737	0.955961	0.053
TMEM2	21	0.969782	1.17857	1.2785	0.921836	0.0413
SLITRK3	56	0.970574	1.31782	1.26912	1.03837	0.11
SPTBN1	27	0.972111	1.31296	1.27222	1.03203	0.053
ZNF304	23	0.972218	1.23045	1.27637	0.96403	0.0452
KCNH8	43	0.972338	1.28581	1.27333	1.00981	0.0845
PLXNB3	23	0.972801	1.45522	1.26582	1.14962	0.0452
PASD1	30	0.973459	1.23667	1.27674	0.96861	0.0589
FSCB	43	0.973634	1.17488	1.28356	0.915331	0.0845
ITPR3	27	0.973719	1.22593	1.2771	0.959933	0.053
RPTN	21	0.974633	1.194	1.27767	0.934515	0.0413
OGDHL	41	0.974823	1.20488	1.28047	0.940965	0.0806
SLITRK6	35	0.975445	1.25618	1.27568	0.984708	0.0688
PTPN14	32	0.976228	1.36281	1.26845	1.07439	0.0629
DENND2A	28	0.976274	1.18214	1.27975	0.923729	0.055
EMILIN2	21	0.976427	1.34143	1.2715	1.055	0.0413
PCDHB14	41	0.977472	1.26268	1.27541	0.990024	0.0806
PREX1	42	0.978592	1.32429	1.26989	1.04283	0.0825
NXF4	21	0.979449	1.26762	1.27467	0.994467	0.0413
UBR5	30	0.979582	1.41133	1.2658	1.11497	0.0589
BRCA1	24	0.98015	1.25667	1.27526	0.985422	0.0472
DSC2	21	0.980658	1.15048	1.27971	0.899011	0.0413
GRIN3A	48	0.981078	1.25667	1.27623	0.984674	0.0943
MORC1	26	0.981435	1.29577	1.27323	1.0177	0.0511
SIM1	28	0.981545	1.33607	1.27079	1.05137	0.055
PCDHA7	29	0.981848	1.3669	1.26879	1.07732	0.057
CCDC147	22	0.982265	1.24409	1.27575	0.975184	0.0432
ZNF578	28	0.9826	1.20536	1.2784	0.942864	0.055
ABCA6	28	0.9826	1.45036	1.26414	1.14731	0.055
KDM4C	21	0.983679	1.42667	1.26783	1.12528	0.0413
ARID1A	32	0.984151	1.22	1.27803	0.954595	0.0629
SLC32A1	23	0.984373	1.36783	1.26996	1.07706	0.0452
STAB1	25	0.984424	1.2052	1.27795	0.94307	0.0491
CADPS	29	0.98444	1.25103	1.27579	0.980595	0.057
RELN	99	0.98451	1.26747	1.27605	0.993281	0.1945
SLIT3	47	0.985466	1.34511	1.26719	1.06149	0.0923
MAN2A1	24	0.98553	1.1287	1.28128	0.880916	0.0472
DPP10	35	0.985747	1.23171	1.27753	0.964136	0.0688
BCL11B	28	0.985763	1.35214	1.26985	1.0648	0.055
XIRP2	166	0.986152	1.30886	1.2577	1.04068	0.3261
OR6K3	27	0.987662	1.37519	1.26873	1.0839	0.053
NLRC5	29	0.988071	1.28828	1.27354	1.01157	0.057
DSCAM	50	0.989094	1.352	1.26593	1.06799	0.0982
RAPGEF2	30	0.990301	1.20567	1.27868	0.942896	0.0589
MYH13	60	0.990306	1.20567	1.28356	0.939312	0.1179
CNTLN	21	0.990933	1.18333	1.2783	0.925709	0.0413
ASXL3	89	0.991771	1.40292	1.24714	1.12491	0.1749
KIAA1429	24	0.992059	1.3425	1.27101	1.05625	0.0472
NEBL	23	0.994212	1.1113	1.2821	0.866785	0.0452
ACSS3	23	0.994791	1.28565	1.27385	1.00927	0.0452
AKAP4	21	0.995164	1.31905	1.27246	1.03661	0.0413
ADAMTSL1	44	0.995722	1.29295	1.27262	1.01598	0.0864
COL6A6	43	0.996542	1.29349	1.27262	1.0164	0.0845
IGFN1	24	0.996597	1.25	1.27559	0.979941	0.0472
LTBP2	34	0.996629	1.34971	1.26899	1.06361	0.0668
XIST	84	0.997085	1.31845	1.26567	1.0417	0.165
KDR	51	0.997197	1.29314	1.27229	1.01638	0.1002
KCNC2	33	0.997559	1.47091	1.26076	1.16669	0.0648
ITSN1	23	0.998264	1.26609	1.27477	0.993186	0.0452
DLG5	27	0.998927	1.36519	1.26929	1.07555	0.053
OR4N2	30	0.998979	1.468	1.26225	1.163	0.0589
OR6N2	26	0.999454	1.365	1.2695	1.07522	0.0511
FAM179B	23	1	1.14957	1.28029	0.897896	0.0452
ANKRD17	32	1	1.45969	1.26195	1.15669	0.0629
WT1	21	NA	NA	NA	#VALUE!	0.0413
ZCCHC12	21	NA	NA	NA	#VALUE!	0.0413
ZFP57	21	NA	NA	NA	#VALUE!	0.0413
ZFP64	21	NA	NA	NA	#VALUE!	0.0413
ZNF407	21	NA	NA	NA	#VALUE!	0.0413
ZNF496	21	NA	NA	NA	#VALUE!	0.0413
ZNF518B	21	NA	NA	NA	#VALUE!	0.0413
ZNF560	21	NA	NA	NA	#VALUE!	0.0413
ZNF677	21	NA	NA	NA	#VALUE!	0.0413
ZNF800	21	NA	NA	NA	#VALUE!	0.0413
AACS	20	NA	NA	NA	#VALUE!	0.0393
ABCC1	20	NA	NA	NA	#VALUE!	0.0393
ABCC4	20	NA	NA	NA	#VALUE!	0.0393
ABCC5	20	NA	NA	NA	#VALUE!	0.0393
ABI3BP	20	NA	NA	NA	#VALUE!	0.0393
ACSM1	20	NA	NA	NA	#VALUE!	0.0393
ACTC1	20	NA	NA	NA	#VALUE!	0.0393
ACTL9	20	NA	NA	NA	#VALUE!	0.0393
ACTRT2	20	NA	NA	NA	#VALUE!	0.0393
ADAM18	20	NA	NA	NA	#VALUE!	0.0393
ADAMTS4	20	NA	NA	NA	#VALUE!	0.0393
ADARB1	20	NA	NA	NA	#VALUE!	0.0393
ADCYAP1R1	20	NA	NA	NA	#VALUE!	0.0393
AKAP12	20	NA	NA	NA	#VALUE!	0.0393
AOAH	20	NA	NA	NA	#VALUE!	0.0393
AOX1	20	NA	NA	NA	#VALUE!	0.0393
AP3B2	20	NA	NA	NA	#VALUE!	0.0393
ASB5	20	NA	NA	NA	#VALUE!	0.0393
ATF7IP	20	NA	NA	NA	#VALUE!	0.0393
ATP13A5	20	NA	NA	NA	#VALUE!	0.0393
ATR	20	NA	NA	NA	#VALUE!	0.0393
BCAS3	20	NA	NA	NA	#VALUE!	0.0393
BEND2	20	NA	NA	NA	#VALUE!	0.0393
BEST3	20	NA	NA	NA	#VALUE!	0.0393
BPI	20	NA	NA	NA	#VALUE!	0.0393
C2orf71	20	NA	NA	NA	#VALUE!	0.0393
C8B	20	NA	NA	NA	#VALUE!	0.0393
CABS1	20	NA	NA	NA	#VALUE!	0.0393
CACNA1D	20	NA	NA	NA	#VALUE!	0.0393
CCDC144A	20	NA	NA	NA	#VALUE!	0.0393
CCDC180	20	NA	NA	NA	#VALUE!	0.0393
CD1B	20	NA	NA	NA	#VALUE!	0.0393
CD22	20	NA	NA	NA	#VALUE!	0.0393
CDH17	20	NA	NA	NA	#VALUE!	0.0393
CEP192	20	NA	NA	NA	#VALUE!	0.0393
CILP2	20	NA	NA	NA	#VALUE!	0.0393
CLEC16A	20	NA	NA	NA	#VALUE!	0.0393
CPA4	20	NA	NA	NA	#VALUE!	0.0393
CYP4F2	20	NA	NA	NA	#VALUE!	0.0393
DHX57	20	NA	NA	NA	#VALUE!	0.0393
DICER1	20	NA	NA	NA	#VALUE!	0.0393
DIP2A	20	NA	NA	NA	#VALUE!	0.0393
DLK1	20	NA	NA	NA	#VALUE!	0.0393
DRD1	20	NA	NA	NA	#VALUE!	0.0393
DRD3	20	NA	NA	NA	#VALUE!	0.0393
DRP2	20	NA	NA	NA	#VALUE!	0.0393
EIF4G3	20	NA	NA	NA	#VALUE!	0.0393
EML5	20	NA	NA	NA	#VALUE!	0.0393
EPB41L2	20	NA	NA	NA	#VALUE!	0.0393
ERBB3	20	NA	NA	NA	#VALUE!	0.0393
FAM135A	20	NA	NA	NA	#VALUE!	0.0393
FCAR	20	NA	NA	NA	#VALUE!	0.0393
FGA	20	NA	NA	NA	#VALUE!	0.0393
FLNB	20	NA	NA	NA	#VALUE!	0.0393
FOCAD	20	NA	NA	NA	#VALUE!	0.0393
GIMAP8	20	NA	NA	NA	#VALUE!	0.0393
GON4L	20	NA	NA	NA	#VALUE!	0.0393
GPC5	20	NA	NA	NA	#VALUE!	0.0393
GPNMB	20	NA	NA	NA	#VALUE!	0.0393
GPR123	20	NA	NA	NA	#VALUE!	0.0393
GPR174	20	NA	NA	NA	#VALUE!	0.0393
GPR179	20	NA	NA	NA	#VALUE!	0.0393
GRIN1	20	NA	NA	NA	#VALUE!	0.0393
HDC	20	NA	NA	NA	#VALUE!	0.0393
HK1	20	NA	NA	NA	#VALUE!	0.0393
HNF4G	20	NA	NA	NA	#VALUE!	0.0393
HTR2C	20	NA	NA	NA	#VALUE!	0.0393
IFI16	20	NA	NA	NA	#VALUE!	0.0393
IGKV1D-16	20	NA	NA	NA	#VALUE!	0.0393
IQGAP3	20	NA	NA	NA	#VALUE!	0.0393
ITGA7	20	NA	NA	NA	#VALUE!	0.0393
KAT6A	20	NA	NA	NA	#VALUE!	0.0393
KCNK13	20	NA	NA	NA	#VALUE!	0.0393
KIAA1244	20	NA	NA	NA	#VALUE!	0.0393
KIAA1549	20	NA	NA	NA	#VALUE!	0.0393
KIAA2026	20	NA	NA	NA	#VALUE!	0.0393
KIF13A	20	NA	NA	NA	#VALUE!	0.0393
KIF17	20	NA	NA	NA	#VALUE!	0.0393
KIF4A	20	NA	NA	NA	#VALUE!	0.0393
KRT74	20	NA	NA	NA	#VALUE!	0.0393
LAMP5	20	NA	NA	NA	#VALUE!	0.0393
LRGUK	20	NA	NA	NA	#VALUE!	0.0393
LRRC15	20	NA	NA	NA	#VALUE!	0.0393
LRRN3	20	NA	NA	NA	#VALUE!	0.0393
MAGEA6	20	NA	NA	NA	#VALUE!	0.0393
[truncated: 16,595 more rows]

## Sheet: S5
gene	freq	pvalue NFYC-AS1	meanMut	meanWT	mut/wt	mut_rate		pvalue NFYC-AS1 < 0.05 and mut/wt > 1
TGM6	32	0.00284963	1.77718	1.13427	1.56681	0.0671
OR5F1	37	0.00343699	0.874946	1.20283	0.727404	0.0776
ZNF676	42	0.00392342	0.983607	1.19611	0.822338	0.0881
NF1	59	0.00697774	0.840814	1.22491	0.68643	0.1237
FCRL4	31	0.00842919	1.71465	1.14006	1.504	0.065
CEP350	32	0.0102116	0.829044	1.20245	0.689462	0.0671
VWA3B	42	0.0139427	0.816405	1.21225	0.67346	0.0881
WDR52	30	0.0145654	1.51213	1.15493	1.30928	0.0629
MYO7B	47	0.014864	1.5934	1.133	1.40635	0.0985
FCGBP	75	0.0160198	1.45226	1.12693	1.28868	0.1572
MAGEL2	44	0.0160727	1.60058	1.13547	1.40962	0.0922
RB1	33	0.0167799	1.74967	1.13487	1.54174	0.0692
C6orf118	36	0.0188528	0.7776	1.20906	0.643145	0.0755
ANO5	41	0.0217735	0.941829	1.19955	0.785151	0.086
MYH8	61	0.0218006	0.852458	1.22326	0.696871	0.1279
PLEC	65	0.0233258	1.43526	1.13672	1.26264	0.1363
CLSTN2	33	0.0236224	0.892545	1.19857	0.744675	0.0692
ZNF423	47	0.0236738	0.909009	1.20604	0.753711	0.0985
KIF1B	33	0.0249861	0.883576	1.19924	0.736781	0.0692
MYCBP2	47	0.0253927	0.869017	1.21031	0.718011	0.0985
CXorf22	31	0.0259994	1.574	1.15173	1.36664	0.065
MAGEB6	33	0.0267749	0.875061	1.19987	0.729296	0.0692
OR2W5	29	0.0273794	1.74138	1.14089	1.52633	0.0608
OR10K2	29	0.0293864	1.39191	1.16351	1.1963	0.0608
CNTN1	31	0.0320962	0.87909	1.19813	0.733716	0.065
ARHGAP31	32	0.0321503	1.44197	1.15901	1.24414	0.0671
OR8H2	36	0.0330507	1.83049	1.12409	1.62843	0.0755
SCN5A	39	0.0345975	1.50782	1.14798	1.31345	0.0818
LAMA2	79	0.0355727	1.04824	1.20226	0.871886	0.1656
MDN1	57	0.0386834	0.912174	1.21339	0.751754	0.1195
KIAA1211	41	0.0396203	0.914125	1.2015	0.760821	0.086
ZNF831	54	0.0406133	1.63706	1.11872	1.46333	0.1132
MUC6	32	0.0412717	1.53649	1.15158	1.33425	0.0671
MTUS2	41	0.0418594	0.841817	1.20812	0.696802	0.086
WSCD2	29	0.0443401	1.51707	1.15622	1.3121	0.0608
ATM	33	0.0457716	1.21456	1.17464	1.03399	0.0692
POM121L12	48	0.0464668	1.69789	1.12051	1.51528	0.1006
ZFPM2	44	0.0468546	0.871932	1.20844	0.721535	0.0922
NLRP7	36	0.0494319	1.48181	1.15255	1.28568	0.0755
ZFHX4	178	0.0494586	1.05771	1.24676	0.848367	0.3732
PTPRO	38	0.050749	0.960118	1.19621	0.802635	0.0797
ADAM18	29	0.0523963	1.4981	1.15664	1.29522	0.0608
WDR7	29	0.0528718	0.925393	1.19311	0.775611	0.0608
DPP10	53	0.053149	1.42226	1.14679	1.24021	0.1111
CR1	38	0.0532631	1.549	1.14706	1.3504	0.0797
PCDH11Y	29	0.0545444	1.45421	1.15948	1.25419	0.0608
ADAM2	32	0.0551741	0.866355	1.19902	0.722553	0.0671
OR2W3	33	0.0552833	1.65194	1.14328	1.44492	0.0692
ZNF33A	34	0.0566225	1.07934	1.18493	0.910891	0.0713
NCKAP5	36	0.0582517	0.842094	1.20477	0.698966	0.0755
ITPR2	39	0.0595265	0.987539	1.19383	0.8272	0.0818
KMT2D	114	0.0598321	1.32305	1.13218	1.16858	0.239
ATP10D	33	0.0605985	1.40379	1.16057	1.20956	0.0692
RGAG1	33	0.0608684	0.842061	1.20232	0.700361	0.0692
FAT3	101	0.0626912	1.03786	1.21441	0.854621	0.2117
TTN	388	0.0641242	1.19782	1.09194	1.09696	0.8134
FAT1	79	0.0694323	0.972918	1.21737	0.799194	0.1656
ELTD1	37	0.0698272	0.882324	1.20221	0.733917	0.0776
LTBP1	36	0.0714464	0.895328	1.20043	0.745842	0.0755
PTPRT	45	0.0716909	1.10253	1.18501	0.930403	0.0943
SPTBN4	33	0.073978	1.28018	1.16976	1.0944	0.0692
DCC	65	0.0741184	1.03535	1.19981	0.86293	0.1363
MAP3K19	31	0.0743918	0.892367	1.19653	0.745796	0.065
POTEC	44	0.0746336	1.53704	1.14085	1.34727	0.0922
CLVS2	29	0.0754536	1.72721	1.14311	1.51097	0.0608
ANO4	41	0.075859	0.934156	1.20027	0.778286	0.086
GRIA4	31	0.0759529	0.958806	1.19259	0.803968	0.065
LAMA5	39	0.0769364	1.65362	1.135	1.45693	0.0818
OR4C6	43	0.0787907	0.957	1.19924	0.798008	0.0901
F5	53	0.0790647	1.392	1.15057	1.20983	0.1111
ZFHX3	51	0.079175	0.978061	1.20022	0.814901	0.1069
C1orf173	98	0.0833017	1.01678	1.21893	0.83416	0.2055
NFE2L2	74	0.0850393	0.999272	1.21011	0.825771	0.1551
AHNAK	72	0.0852158	1.00388	1.20825	0.830852	0.1509
DST	81	0.0852223	0.99864	1.21396	0.822627	0.1698
CD163L1	37	0.0857079	0.860771	1.20247	0.715835	0.0776
SZT2	31	0.0867711	1.49968	1.155	1.29842	0.065
FCRL2	32	0.0868662	0.968	1.19246	0.811769	0.0671
SCN1A	73	0.0885355	1.0947	1.19234	0.918113	0.153
VPS13C	44	0.089444	1.37084	1.15774	1.18406	0.0922
PREX1	39	0.0901143	1.31995	1.16471	1.13329	0.0818
KIAA1549	34	0.0901767	1.23242	1.17331	1.05038	0.0713
DCDC1	57	0.0916675	1.08843	1.18923	0.915235	0.1195
REG3G	31	0.0919774	1.40239	1.16176	1.20712	0.065
COL9A1	37	0.0925649	0.967838	1.19502	0.809892	0.0776
DNAH7	98	0.0931455	1.36387	1.1298	1.20718	0.2055
HUWE1	50	0.0941824	1.49223	1.14053	1.30836	0.1048
OR2T33	31	0.0942084	1.00786	1.18918	0.847527	0.065
VPS13D	40	0.0948015	1.434	1.15391	1.24273	0.0839
ATP1A2	31	0.0951396	1.02758	1.18781	0.865103	0.065
KIF2B	58	0.0993129	1.0004	1.20142	0.832684	0.1216
TIAM1	30	0.0994818	0.938033	1.19346	0.785975	0.0629
SAGE1	34	0.0997494	1.33226	1.16551	1.14307	0.0713
GAD2	37	0.101565	1.33443	1.16419	1.14623	0.0776
RFX6	31	0.101584	0.876226	1.19833	0.731204	0.065
EPPK1	34	0.101624	1.53326	1.15009	1.33317	0.0713
MYO18B	56	0.102468	1.06346	1.19256	0.891748	0.1174
SPATA31D5P	35	0.103381	1.40651	1.15926	1.21329	0.0734
NPHS1	41	0.103641	1.54089	1.14413	1.34678	0.086
CDH12	75	0.103737	1.04575	1.20196	0.870033	0.1572
PTPRM	29	0.104606	1.52238	1.15507	1.318	0.0608
OR2L2	35	0.105179	1.46506	1.15532	1.2681	0.0734
SIM1	31	0.105731	0.898194	1.19681	0.750492	0.065
BRINP1	45	0.107709	0.913911	1.20485	0.758529	0.0943
PPFIA2	51	0.108759	1.30954	1.16193	1.12704	0.1069
PNLIPRP3	30	0.109562	1.03513	1.18695	0.872097	0.0629
TPH2	34	0.110407	1.54671	1.14906	1.34607	0.0713
GABRB3	34	0.110696	0.903088	1.19845	0.753545	0.0713
GRIK2	38	0.111108	1.33543	1.16411	1.14717	0.0797
ALMS1	55	0.111909	1.39227	1.1494	1.21131	0.1153
SI	97	0.113468	1.19181	1.17381	1.01533	0.2034
EPHA5	54	0.116551	1.31956	1.16001	1.13755	0.1132
CUL3	29	0.121097	0.988143	1.1892	0.83093	0.0608
CNTN4	29	0.121155	1.51914	1.15528	1.31495	0.0608
TP53	415	0.121362	1.14162	1.40828	0.810647	0.87
OR9G1	29	0.122495	0.896069	1.19561	0.749466	0.0608
DCAF4L2	55	0.122736	1.36591	1.15283	1.18483	0.1153
ABCC8	34	0.124932	0.866088	1.20129	0.720964	0.0713
MYH4	66	0.127635	1.10607	1.18865	0.930522	0.1384
CNTN6	40	0.128455	1.01833	1.19156	0.85462	0.0839
LRP2	94	0.129227	1.07905	1.20122	0.898301	0.1971
ARID1A	36	0.130177	1.61919	1.14133	1.41868	0.0755
UNC13A	33	0.130568	1.45142	1.15703	1.25444	0.0692
ZAN	56	0.130596	1.06021	1.19299	0.888706	0.1174
TMEM131	29	0.132921	0.980621	1.19014	0.823956	0.0608
NES	29	0.134	1.03041	1.18691	0.868145	0.0608
REG1A	38	0.135289	1.01542	1.19142	0.85228	0.0797
REG1B	31	0.136134	1.47571	1.15666	1.27583	0.065
C6	58	0.137581	1.4527	1.14004	1.27426	0.1216
SYNE1	189	0.138459	1.26906	1.11829	1.13482	0.3962
MUC5B	76	0.13976	1.34036	1.14651	1.16907	0.1593
KLHL4	46	0.139886	1.31111	1.16381	1.12656	0.0964
COLEC12	38	0.140333	1.37905	1.15994	1.1889	0.0797
FBN3	44	0.140658	0.974836	1.19798	0.813731	0.0922
ASCC3	42	0.143165	1.29552	1.16599	1.11108	0.0881
EPHB1	47	0.14335	1.37091	1.15675	1.18515	0.0985
IL7R	38	0.14586	1.29039	1.16762	1.10515	0.0797
PTPRB	54	0.149443	1.01396	1.19826	0.846194	0.1132
MROH2B	73	0.150405	1.00879	1.20689	0.835861	0.153
FREM1	35	0.151659	1.01944	1.18952	0.857017	0.0734
ESRRG	36	0.152184	0.935	1.19659	0.781385	0.0755
VWF	36	0.152961	1.03052	1.18939	0.86643	0.0755
COL6A6	54	0.154084	1.3277	1.15821	1.14634	0.1132
CADPS	34	0.15592	1.04207	1.18746	0.877561	0.0713
ZNF91	35	0.156049	1.1476	1.17976	0.972741	0.0734
AHNAK2	79	0.158343	1.39405	1.13569	1.22749	0.1656
OR4N2	32	0.1591	0.948697	1.19385	0.794656	0.0671
SCN3A	40	0.160156	1.03478	1.19045	0.869227	0.0839
HMCN1	73	0.161142	1.02106	1.20474	0.847532	0.153
SLC8A1	45	0.162694	0.982438	1.19771	0.820265	0.0943
CREBBP	39	0.163457	1.48682	1.14985	1.29306	0.0818
ZIC4	38	0.163628	0.930605	1.19876	0.776305	0.0797
BSN	29	0.165561	1.03276	1.18676	0.870232	0.0608
COL12A1	65	0.166839	1.06708	1.1945	0.89333	0.1363
AKAP6	38	0.166993	1.14068	1.18058	0.966209	0.0797
TMPRSS15	44	0.169132	1.33584	1.1617	1.1499	0.0922
DTNA	30	0.169316	0.893467	1.19646	0.746761	0.0629
ZBTB20	29	0.170276	1.02034	1.18757	0.85919	0.0608
HTR1A	29	0.172899	0.96	1.19096	0.806075	0.0608
ACTN2	36	0.173061	1.15443	1.17922	0.978983	0.0755
EPHA7	30	0.175312	1.6821	1.14473	1.46943	0.0629
ZNF98	31	0.176643	1.51603	1.15548	1.31204	0.065
COL24A1	41	0.177843	1.01995	1.19221	0.855516	0.086
DNAH10	51	0.183257	1.28188	1.16489	1.10043	0.1069
COL15A1	33	0.183761	1.4823	1.15474	1.28367	0.0692
POLE	32	0.184033	1.08486	1.18405	0.916222	0.0671
OR4C15	31	0.184189	1.74319	1.13807	1.53171	0.065
OR6F1	38	0.184759	0.909189	1.19995	0.757687	0.0797
TRPA1	50	0.184993	0.95719	1.20204	0.796305	0.1048
RIMS1	52	0.18541	1.34902	1.1564	1.16657	0.109
GPR112	63	0.185999	1.06156	1.19503	0.888316	0.1321
GABRG2	29	0.188971	1.45386	1.1595	1.25387	0.0608
TRPM1	34	0.190279	1.045	1.18756	0.879955	0.0713
TENM3	58	0.191323	1.23628	1.16941	1.05718	0.1216
DNAH5	118	0.193302	1.27877	1.14445	1.11737	0.2474
USH2A	191	0.193884	1.2133	1.15384	1.05154	0.4004
APC	30	0.196013	0.972733	1.19114	0.816644	0.0629
MLLT4	32	0.197304	0.948325	1.19387	0.794327	0.0671
POTEG	56	0.19863	1.37262	1.15196	1.19155	0.1174
ATP13A5	29	0.202167	1.31786	1.16831	1.12801	0.0608
OR2T4	46	0.202496	1.06976	1.18861	0.900004	0.0964
ATP10A	60	0.202739	1.09135	1.18954	0.917452	0.1258
PDE10A	31	0.205037	1.24184	1.17292	1.05876	0.065
PZP	39	0.206832	0.967842	1.19554	0.809545	0.0818
ADCY2	42	0.208042	1.09495	1.18536	0.92373	0.0881
ACAN	44	0.208235	1.12794	1.1823	0.954024	0.0922
TENM1	75	0.209258	1.36519	1.14236	1.19505	0.1572
SLCO1A2	33	0.211035	1.41593	1.15967	1.22098	0.0692
FNDC1	32	0.211991	1.36637	1.16381	1.17405	0.0671
SIPA1L3	34	0.214157	1.47078	1.15559	1.27275	0.0713
MORC1	48	0.214172	1.29177	1.1646	1.10919	0.1006
PDZRN4	32	0.214187	1.05921	1.1859	0.893173	0.0671
ZNF804B	83	0.214567	1.24189	1.16381	1.06708	0.174
DGKB	31	0.215618	0.9966	1.18953	0.837807	0.065
KIF16B	29	0.21628	1.24055	1.17331	1.05731	0.0608
DSCAML1	42	0.216636	1.43352	1.15267	1.24365	0.0881
SLC12A5	31	0.218342	1.05568	1.18586	0.890221	0.065
FAP	31	0.218594	1.49352	1.15543	1.29261	0.065
NCAN	36	0.219433	1.69009	1.1368	1.4867	0.0755
TDRD5	32	0.220373	1.06425	1.18554	0.897695	0.0671
MDGA2	53	0.221966	1.26064	1.16699	1.08025	0.1111
LILRA2	31	0.222401	1.03674	1.18718	0.873284	0.065
BAGE2	89	0.222664	1.11191	1.19222	0.932639	0.1866
MALAT1	47	0.225109	1.30543	1.16373	1.12176	0.0985
ROS1	49	0.227068	1.1355	1.18209	0.960589	0.1027
APBA2	30	0.230423	1.72987	1.14032	1.517	0.0629
BIRC6	60	0.230906	1.08106	1.19126	0.907489	0.1258
PXDNL	65	0.231014	1.15673	1.1806	0.979784	0.1363
MSH4	29	0.233966	1.52122	1.15677	1.31506	0.0608
PRIM2	41	0.23482	0.992732	1.19476	0.830901	0.086
PCDHB10	29	0.236824	0.999552	1.18891	0.840728	0.0608
DPPA4	35	0.236972	1.27203	1.17014	1.08708	0.0734
ADCY8	49	0.240066	1.14805	1.18068	0.972359	0.1027
RYR3	115	0.24236	1.12762	1.19303	0.945168	0.2411
COL6A3	62	0.242987	1.27398	1.16297	1.09546	0.13
PPP1R9A	30	0.24538	0.938567	1.19343	0.786446	0.0629
ABCB1	45	0.245941	0.9318	1.20298	0.774575	0.0943
ST18	32	0.246396	1.46872	1.15645	1.27002	0.0671
DYNC1H1	44	0.247233	0.971932	1.19828	0.811107	0.0922
ABCC12	39	0.247711	0.944113	1.19817	0.787961	0.0818
PTPRD	45	0.248494	1.04102	1.19161	0.87363	0.0943
OR2T3	34	0.248689	0.954618	1.1945	0.799179	0.0713
OR2T1	31	0.249549	1.0742	1.18457	0.906822	0.065
LRRC7	86	0.250453	1.11939	1.18998	0.940684	0.1803
GRM3	47	0.250591	0.946054	1.20209	0.787008	0.0985
MUC16	241	0.250967	1.18942	1.16523	1.02076	0.5052
SEMA5A	45	0.251066	0.993222	1.19658	0.830048	0.0943
VPS13B	60	0.252016	1.33144	1.15608	1.15169	0.1258
DSG4	29	0.252319	1.19055	1.17655	1.0119	0.0608
CHD7	46	0.252452	1.36193	1.1577	1.17641	0.0964
TAF1L	54	0.252559	1.0803	1.18928	0.908367	0.1132
OR11L1	31	0.252889	0.881935	1.19794	0.736212	0.065
ADAMTS20	58	0.253322	1.30291	1.16037	1.12285	0.1216
SPATA31D1	48	0.255375	1.19698	1.17526	1.01848	0.1006
NUP210L	36	0.256946	1.10398	1.18339	0.932897	0.0755
ZNF257	32	0.259063	1.15861	1.17875	0.98291	0.0671
MYO16	50	0.260801	1.37912	1.15378	1.19531	0.1048
ASTN1	62	0.265278	1.16563	1.17913	0.988554	0.13
ITGAX	31	0.268013	1.19452	1.17621	1.01556	0.065
CDH11	31	0.268013	1.07429	1.18457	0.906906	0.065
CACNA1S	40	0.269417	1.15272	1.1796	0.977213	0.0839
POTEH	46	0.271348	1.00304	1.19601	0.838659	0.0964
BAZ2B	32	0.272754	1.15619	1.17892	0.980714	0.0671
ABCA1	33	0.272963	0.958436	1.19367	0.80293	0.0692
RYR2	213	0.273299	1.06031	1.27028	0.834712	0.4465
PKHD1L1	113	0.273964	1.33291	1.12968	1.1799	0.2369
LEPR	35	0.275232	1.14239	1.18017	0.967982	0.0734
WBSCR17	54	0.275601	1.41868	1.14724	1.2366	0.1132
SATB2	31	0.275951	0.931645	1.19448	0.779958	0.065
FRAS1	39	0.278187	1.32979	1.16383	1.1426	0.0818
LAMB4	34	0.281316	1.25018	1.17181	1.06687	0.0713
APOB	100	0.284073	1.22162	1.16611	1.0476	0.2096
CDH18	74	0.285754	1.11638	1.18842	0.939381	0.1551
DNAH8	100	0.28628	1.08158	1.20218	0.899682	0.2096
NCKAP1L	33	0.286352	1.07483	1.18502	0.907012	0.0692
UTP20	35	0.286598	0.904031	1.19905	0.753959	0.0734
AKAP9	45	0.28752	1.00937	1.19405	0.845337	0.0943
RUNX1T1	54	0.288477	1.19157	1.17559	1.0136	0.1132
MPEG1	29	0.289219	0.948429	1.19168	0.795876	0.0608
NLRP3	58	0.290957	1.45803	1.13855	1.2806	0.1216
IGSF9B	32	0.293899	1.63369	1.14459	1.42732	0.0671
DSG1	33	0.295017	1.38045	1.16231	1.18768	0.0692
ANK2	95	0.295411	1.18337	1.17592	1.00634	0.1992
TRPS1	40	0.297122	1.33426	1.16304	1.14722	0.0839
CTNNA2	80	0.298444	1.15524	1.18187	0.97747	0.1677
KMT2A	31	0.299779	1.36643	1.16426	1.17365	0.065
ABCC11	29	0.302333	1.26632	1.17164	1.08081	0.0608
PKD1L1	36	0.30365	1.30414	1.16705	1.11746	0.0755
SOGA3	30	0.303838	0.943	1.19313	0.790358	0.0629
CDH9	66	0.306344	1.18269	1.17656	1.00521	0.1384
SYNE2	66	0.306481	1.45195	1.13331	1.28116	0.1384
OR2G6	34	0.307461	1.02068	1.18943	0.858124	0.0713
DOCK2	49	0.307608	1.06024	1.19081	0.890355	0.1027
CFTR	29	0.309226	1.15967	1.17855	0.983982	0.0608
CNTN5	45	0.309387	1.00378	1.19548	0.839641	0.0943
COL5A2	30	0.312212	1.60121	1.14997	1.3924	0.0629
UBR4	42	0.315211	1.25251	1.17034	1.07022	0.0881
CACNA2D4	29	0.315216	1.00068	1.18884	0.841731	0.0608
VCAN	47	0.31555	1.05744	1.19051	0.888226	0.0985
TKTL2	33	0.318043	1.36178	1.16414	1.16977	0.0692
WDFY3	38	0.318894	1.3091	1.166	1.12273	0.0797
MYH11	29	0.318915	1.06259	1.18483	0.896825	0.0608
USP34	47	0.319327	1.39734	1.15336	1.21154	0.0985
ROBO3	37	0.3211	0.974676	1.19445	0.816006	0.0776
SPATA31A6	33	0.325501	1.4195	1.15999	1.22372	0.0692
CELSR1	31	0.326268	1.07302	1.18465	0.905763	0.065
UNC79	53	0.329449	1.19018	1.17584	1.0122	0.1111
UNC13C	77	0.329554	1.09077	1.19356	0.913882	0.1614
CSMD3	234	0.330245	1.11512	1.23638	0.901924	0.4906
ZNF536	89	0.330409	1.08781	1.19738	0.908489	0.1866
CD5L	30	0.333026	0.964667	1.19168	0.809504	0.0629
POTEE	43	0.33703	1.38249	1.1576	1.19427	0.0901
PCDHA7	31	0.337479	1.11514	1.18143	0.943889	0.065
EPB41L3	57	0.339558	1.1334	1.18325	0.95787	0.1195
PTPRH	32	0.339745	1.48822	1.15505	1.28845	0.0671
CDH8	51	0.340073	1.17767	1.17737	1.00025	0.1069
LRRTM4	56	0.346914	1.07455	1.19108	0.902168	0.1174
OR2M2	35	0.348941	1.10622	1.18286	0.935204	0.0734
OLFM3	32	0.349231	1.31869	1.16724	1.12975	0.0671
OR4C12	40	0.349291	1.28408	1.16763	1.09973	0.0839
OCA2	37	0.350069	1.08903	1.18483	0.919141	0.0776
KCNH1	35	0.350096	1.01354	1.19037	0.851449	0.0734
PCDH10	66	0.350487	1.17528	1.17774	0.997916	0.1384
F8	29	0.355027	1.15918	1.17854	0.983575	0.0608
POTEF	39	0.358453	1.01497	1.19186	0.851583	0.0818
ASXL3	53	0.36002	1.25658	1.1675	1.0763	0.1111
KCNC2	34	0.360894	1.47139	1.15555	1.27333	0.0713
CD163	40	0.362402	1.48742	1.14902	1.29451	0.0839
TG	45	0.362987	0.987289	1.1972	0.824663	0.0943
ANK3	37	0.363023	1.09627	1.18422	0.925731	0.0776
ERBB4	53	0.366377	1.11082	1.18555	0.936971	0.1111
TPR	46	0.367803	0.980993	1.19786	0.818956	0.0964
CFHR4	35	0.367856	1.13758	1.18046	0.963678	0.0734
CUBN	93	0.368531	1.31252	1.14468	1.14663	0.195
CACNA1B	37	0.368592	1.14581	1.17998	0.971039	0.0776
HRNR	45	0.369922	1.1732	1.17784	0.996063	0.0943
ZNF462	35	0.371174	1.00017	1.19143	0.839467	0.0734
XIST	75	0.372651	1.3128	1.15214	1.13945	0.1572
ACSS3	30	0.373441	1.0171	1.18816	0.856031	0.0629
DNAH2	40	0.373558	1.30869	1.16571	1.12266	0.0839
WDR17	45	0.373663	1.11462	1.18378	0.941583	0.0943
COL6A5	35	0.375458	1.23474	1.173	1.05264	0.0734
TEX15	38	0.375773	1.10386	1.18376	0.9325	0.0797
PTGER3	31	0.376352	1.26968	1.17099	1.08428	0.065
OR10G8	30	0.377495	1.03487	1.18697	0.871859	0.0629
OTOF	48	0.378853	1.25337	1.1689	1.07227	0.1006
OR4M1	38	0.379088	1.30492	1.16636	1.1188	0.0797
PTPRN2	30	0.379654	1.1769	1.17743	0.999545	0.0629
CNTNAP2	84	0.383676	1.12827	1.1876	0.950042	0.1761
DLC1	42	0.387627	1.02733	1.19189	0.861935	0.0881
CPED1	33	0.392322	1.56135	1.14886	1.35904	0.0692
SEMA5B	33	0.392684	0.938758	1.19514	0.785482	0.0692
MYH13	52	0.393555	1.1958	1.17515	1.01758	0.109
RELN	103	0.394737	1.18947	1.17412	1.01308	0.2159
HERC2	70	0.394856	1.08383	1.19322	0.908317	0.1468
COL3A1	38	0.394908	1.14995	1.17978	0.974717	0.0797
SSPO	74	0.395212	1.35682	1.14498	1.18501	0.1551
ADAMTS16	66	0.395271	1.01745	1.20263	0.846014	0.1384
PAPPA2	112	0.39605	1.21157	1.16692	1.03826	0.2348
NETO1	34	0.396681	1.09856	1.18345	0.928268	0.0713
C20orf26	45	0.397226	1.07009	1.1883	0.90052	0.0943
PLXNB2	29	0.398403	1.31232	1.16867	1.12293	0.0608
ANKS1B	47	0.399112	1.14492	1.18078	0.96963	0.0985
ANKRD30A	77	0.399347	1.09836	1.19261	0.920972	0.1614
OR2L13	38	0.402794	1.07218	1.18651	0.903643	0.0797
CAMTA1	29	0.406213	1.17828	1.17734	1.00079	0.0608
TMEM132B	37	0.406808	1.14184	1.18039	0.96734	0.0776
FCRL3	44	0.408254	1.28477	1.16676	1.10114	0.0922
CACNA1A	36	0.410488	1.32311	1.1655	1.13523	0.0755
BRINP3	80	0.410525	1.09015	1.19472	0.912471	0.1677
CDH23	37	0.414578	1.31459	1.16586	1.12757	0.0776
ANO3	34	0.418923	1.19706	1.17594	1.01796	0.0713
CHRM2	39	0.419198	0.968289	1.1955	0.809945	0.0818
ZNF99	67	0.420029	1.29446	1.15827	1.11758	0.1405
THBS2	39	0.420139	1.20921	1.17457	1.02949	0.0818
ADAMTS12	99	0.42145	1.12015	1.19239	0.939416	0.2075
MYO10	30	0.421486	1.0037	1.18906	0.844114	0.0629
SLIT3	41	0.422726	1.26798	1.16888	1.08478	0.086
CMYA5	44	0.424549	1.28372	1.16686	1.10015	0.0922
FLG	101	0.424622	1.1535	1.18382	0.974394	0.2117
CCDC129	41	0.426177	1.21348	1.1741	1.03354	0.086
PKD1L2	32	0.427577	1.40047	1.16136	1.20589	0.0671
GPC5	37	0.428595	1.31914	1.16583	1.1315	0.0776
LRRTM1	46	0.429558	1.31487	1.16273	1.13085	0.0964
ATRX	29	0.432628	0.936566	1.19299	0.785058	0.0608
RGS7	42	0.434477	1.38551	1.15783	1.19665	0.0881
NOTCH2	29	0.435077	1.39062	1.1636	1.1951	0.0608
SLC17A6	42	0.435643	1.06402	1.18778	0.895812	0.0881
REG3A	35	0.437489	0.971857	1.19368	0.814172	0.0734
ABCC9	34	0.438945	1.06806	1.18579	0.900714	0.0713
BOD1L1	33	0.439165	1.21827	1.17436	1.03739	0.0692
OGDHL	29	0.439178	0.937224	1.19295	0.785638	0.0608
BAI3	93	0.439858	1.14604	1.18489	0.967207	0.195
PCDHA5	29	0.441213	1.35118	1.16656	1.15826	0.0608
PDZRN3	36	0.443784	1.04672	1.18807	0.88103	0.0755
TLR4	51	0.444373	1.13699	1.18224	0.961731	0.1069
NRAP	40	0.445017	1.07633	1.1864	0.907228	0.0839
PCDHB12	32	0.447561	1.14381	1.17981	0.969485	0.0671
SPHKAP	82	0.447916	1.06316	1.20112	0.88514	0.1719
ZNF479	57	0.44827	1.2408	1.1688	1.0616	0.1195
KNDC1	30	0.452551	1.0471	1.18614	0.882776	0.0629
PTPRZ1	34	0.454756	1.21829	1.17426	1.0375	0.0713
ABCB5	43	0.455449	1.04656	1.19036	0.879193	0.0901
OR4A15	40	0.456744	1.48063	1.14964	1.2879	0.0839
OR5L1	33	0.457146	1.33327	1.16619	1.14327	0.0692
SCN10A	41	0.458894	1.12546	1.18228	0.951936	0.086
SCN9A	35	0.464647	1.33003	1.16531	1.14135	0.0734
DOCK10	41	0.466589	1.06415	1.18777	0.895926	0.086
CNTN3	33	0.466743	1.43676	1.15812	1.24059	0.0692
RANBP2	36	0.467711	1.21172	1.1746	1.03161	0.0755
PCDHA2	30	0.467927	1.3917	1.16302	1.19663	0.0629
C7	45	0.469135	1.37573	1.15674	1.18932	0.0943
DMBT1	43	0.469579	1.30621	1.16464	1.12156	0.0901
CTNNA3	43	0.470649	1.00502	1.19448	0.841391	0.0901
KIAA0947	38	0.471374	1.0747	1.18604	0.906131	0.0797
DNAH11	82	0.471714	1.17027	1.17886	0.992716	0.1719
THSD7A	63	0.472382	1.24834	1.1668	1.06988	0.1321
PKHD1	112	0.472695	1.27281	1.14846	1.10828	0.2348
MED12L	36	0.473269	1.21475	1.17453	1.03424	0.0755
PRKCB	29	0.474486	1.33286	1.16734	1.1418	0.0608
TMEM132D	74	0.480458	1.14117	1.18405	0.963781	0.1551
ZNF716	41	0.481106	1.24327	1.17121	1.06153	0.086
TRIM51	58	0.482161	1.20853	1.17309	1.03021	0.1216
ZNF521	48	0.482528	1.23708	1.17072	1.05668	0.1006
MME	29	0.483804	1.02768	1.18674	0.865971	0.0608
ARID1B	36	0.485231	1.39361	1.15975	1.20165	0.0755
IMPG1	35	0.485914	1.45269	1.1556	1.25708	0.0734
MYH15	54	0.489407	1.39621	1.15005	1.21404	0.1132
ALPK2	40	0.490389	0.934275	1.19965	0.778787	0.0839
TTC14	30	0.491309	1.13273	1.1804	0.959621	0.0629
OR5D13	31	0.492363	1.44973	1.15847	1.25141	0.065
LPHN2	34	0.493411	1.14074	1.18021	0.96655	0.0713
ABCG8	30	0.494329	1.22818	1.17399	1.04616	0.0629
GTF3C1	31	0.494915	1.39183	1.1625	1.19728	0.065
PDZD2	48	0.499204	1.1991	1.17497	1.02054	0.1006
LRRK2	77	0.499797	1.23695	1.16611	1.06074	0.1614
HECTD4	39	0.503761	1.49077	1.1495	1.29689	0.0818
OR10G4	29	0.506586	1.21494	1.17506	1.03394	0.0608
MKRN3	38	0.506855	1.2577	1.17065	1.07437	0.0797
ABCA13	84	0.506925	1.13834	1.18575	0.960014	0.1761
LYST	43	0.507797	1.1111	1.18397	0.938456	0.0901
CACNA1C	60	0.509822	1.2105	1.17264	1.03229	0.1258
NRXN1	67	0.510831	1.2967	1.15824	1.11954	0.1405
CUX2	39	0.512308	1.23328	1.17242	1.05191	0.0818
ASPM	53	0.512695	1.17475	1.17772	0.997476	0.1111
NELL1	39	0.514652	1.19941	1.17544	1.02039	0.0818
AHCTF1	32	0.516887	1.69432	1.14147	1.48433	0.0671
PCDHA6	33	0.517869	1.34424	1.165	1.15386	0.0692
OR5L2	30	0.518843	1.39873	1.16254	1.20317	0.0629
NLRP14	43	0.520137	1.14585	1.18053	0.970626	0.0901
KIAA2022	40	0.522201	1.03614	1.19033	0.87046	0.0839
MAGEC3	35	0.522363	1.16456	1.17838	0.988267	0.0734
FSIP2	37	0.522884	1.18811	1.1765	1.00987	0.0776
CCDC39	38	0.523533	1.17726	1.17741	0.999874	0.0797
SLC39A12	45	0.523691	1.168	1.17835	0.991213	0.0943
MYT1L	49	0.525141	1.34358	1.15881	1.15946	0.1027
UGT3A1	31	0.525961	1.2874	1.17002	1.10033	0.065
OR5J2	30	0.526854	1.30557	1.1688	1.11702	0.0629
SRRM2	34	0.529101	1.19298	1.1762	1.01427	0.0713
OR2C3	31	0.529603	1.24523	1.17268	1.06186	0.065
MCF2	35	0.530369	1.29569	1.16832	1.10902	0.0734
PAPPA	32	0.531285	1.05234	1.18639	0.887012	0.0671
OR11H12	29	0.534358	1.19959	1.17596	1.02009	0.0608
MYH7	51	0.535095	1.19304	1.17553	1.0149	0.1069
TRPM3	39	0.538008	1.23164	1.1727	1.05026	0.0818
HELZ2	31	0.53944	1.2647	1.17154	1.07952	0.065
MARCO	29	0.540318	1.24134	1.17326	1.05803	0.0608
SDK1	47	0.540615	1.06618	1.18956	0.896283	0.0985
PDE3A	40	0.542659	1.3101	1.16525	1.12431	0.0839
KIAA2018	34	0.542741	1.00248	1.1904	0.842141	0.0713
OR1C1	37	0.542867	1.15968	1.17889	0.983702	0.0776
HGF	40	0.543208	1.31745	1.16493	1.13093	0.0839
ANK1	42	0.544489	1.31772	1.16385	1.13221	0.0881
DCHS2	57	0.545034	1.27893	1.16389	1.09884	0.1195
DUSP27	49	0.545152	1.10163	1.18607	0.928806	0.1027
PPP1R3A	46	0.545285	1.13043	1.18241	0.956042	0.0964
PLCH1	58	0.545346	1.34441	1.15428	1.16472	0.1216
MUC2	29	0.545387	1.37138	1.16484	1.17731	0.0608
RTTN	38	0.546952	1.14276	1.1804	0.96811	0.0797
GRIN3A	41	0.548347	1.02559	1.19168	0.860625	0.086
TENM4	44	0.549133	1.36111	1.1592	1.17418	0.0922
RASA1	32	0.552836	0.976938	1.19181	0.819706	0.0671
ZEB1	38	0.556793	1.38655	1.15929	1.19603	0.0797
AMPH	29	0.558053	1.28107	1.17093	1.09406	0.0608
IGF2R	34	0.558656	1.33468	1.16533	1.14532	0.0713
LRRC4C	47	0.559582	1.20136	1.17478	1.02262	0.0985
CRB1	67	0.560436	1.25059	1.16544	1.07306	0.1405
KDR	40	0.56068	1.16648	1.1784	0.989888	0.0839
CSMD1	99	0.561069	1.16627	1.18028	0.988133	0.2075
TGIF2LX	34	0.562134	1.22829	1.17349	1.0467	0.0713
NAALAD2	35	0.562599	1.23569	1.17278	1.05363	0.0734
NPAP1	62	0.563032	1.14065	1.18289	0.964286	0.13
OVCH1	29	0.563078	1.14872	1.17926	0.97411	0.0608
NRK	34	0.563441	1.00524	1.19061	0.844301	0.0713
SLCO1B1	40	0.563509	0.978213	1.19563	0.818155	0.0839
PCDH11X	97	0.5666	1.13458	1.18805	0.954995	0.2034
ASTN2	38	0.566718	1.18266	1.17694	1.00485	0.0797
NRXN2	29	0.566838	0.998207	1.189	0.839536	0.0608
ATRNL1	45	0.568719	1.14775	1.18041	0.97233	0.0943
TRPC5	38	0.569213	1.13439	1.18112	0.960436	0.0797
RTN1	39	0.569238	1.18951	1.17632	1.01121	0.0818
PKD1	30	0.569691	1.06708	1.1848	0.900642	0.0629
HDAC9	35	0.569997	1.36259	1.16319	1.17143	0.0734
IL1RAPL1	32	0.570291	1.36082	1.16421	1.16888	0.0671
OR2G2	29	0.571081	1.39086	1.16358	1.19532	0.0608
LRP1B	195	0.571169	1.23335	1.13904	1.0828	0.4088
GPR158	54	0.571752	1.22659	1.17125	1.04725	0.1132
CACNA1I	29	0.574793	0.963429	1.19074	0.809099	0.0608
AMER3	41	0.575112	1.12446	1.18238	0.951019	0.086
KIAA1210	30	0.576763	1.27748	1.17092	1.09101	0.0629
COL5A3	33	0.577549	1.21118	1.17489	1.03089	0.0692
UNC5D	56	0.57793	1.11525	1.1855	0.940747	0.1174
TNXB	50	0.579466	1.1677	1.17851	0.990831	0.1048
FBXW7	29	0.58009	1.06017	1.18499	0.89467	0.0608
PREX2	56	0.580544	1.32202	1.15816	1.14148	0.1174
FAM71B	33	0.581616	1.09486	1.18334	0.925229	0.0692
HYDIN	65	0.582022	1.09022	1.19115	0.91526	0.1363
MYOM2	30	0.582295	1.15227	1.17909	0.977254	0.0629
HFM1	29	0.588206	1.17552	1.17752	0.998298	0.0608
KCNK10	34	0.588779	1.24755	1.17219	1.06429	0.0713
SLC44A5	33	0.590133	1.41303	1.15989	1.21825	0.0692
MACF1	63	0.590489	1.16086	1.17992	0.983847	0.1321
CALCR	33	0.590585	0.967939	1.19297	0.811371	0.0692
MYO3A	36	0.590865	1.09042	1.1845	0.920571	0.0755
SEMA6D	30	0.59408	1.04803	1.18608	0.88361	0.0629
ACACB	46	0.594157	1.30467	1.16382	1.12103	0.0964
EP400	29	0.594929	1.35697	1.16578	1.164	0.0608
CNTNAP5	97	0.596516	1.1534	1.18352	0.97455	0.2034
DMD	78	0.597736	1.33797	1.14601	1.16751	0.1635
SORCS3	46	0.598058	1.15574	1.17971	0.97968	0.0964
EGFLAM	32	0.598106	1.09428	1.18338	0.924711	0.0671
GRM1	54	0.601125	1.27533	1.16542	1.09431	0.1132
ZNF208	62	0.602674	1.08023	1.19192	0.906294	0.13
MYH2	73	0.602692	1.21136	1.17136	1.03414	0.153
CELSR2	32	0.602724	1.14369	1.17982	0.969372	0.0671
DCAF12L1	32	0.60643	1.12884	1.18089	0.955925	0.0671
MYBPC1	33	0.608751	1.31053	1.16783	1.1222	0.0692
CDH6	30	0.608844	1.0784	1.18404	0.910777	0.0629
OR10G7	30	0.609322	1.22363	1.1743	1.04201	0.0629
KCNA4	47	0.609339	1.21773	1.17299	1.03814	0.0985
CLVS1	31	0.610029	1.17342	1.17768	0.996386	0.065
LRFN5	55	0.612604	1.15544	1.1802	0.979014	0.1153
RASGRF1	30	0.613351	1.14323	1.17961	0.969162	0.0629
ZDBF2	48	0.613638	1.16964	1.17825	0.992693	0.1006
MUC3A	43	0.61511	1.20362	1.1748	1.02453	0.0901
TRIM48	38	0.615848	0.992208	1.19252	0.832029	0.0797
NLGN1	43	0.617934	1.22652	1.17266	1.04594	0.0901
OTOGL	53	0.618605	1.31681	1.15997	1.13521	0.1111
SLITRK3	72	0.618625	1.20756	1.17204	1.0303	0.1509
FMN2	88	0.619364	1.26855	1.15707	1.09635	0.1845
ALPK3	34	0.619823	1.10036	1.18312	0.930049	0.0713
SPTB	36	0.622499	1.19014	1.17636	1.01171	0.0755
HIVEP1	30	0.6228	1.2469	1.17273	1.06324	0.0629
PCDHGA2	31	0.626171	1.07255	1.18469	0.905343	0.065
PARD3B	32	0.626992	1.14248	1.17991	0.968281	0.0671
DSP	33	0.630482	1.22364	1.17396	1.04231	0.0692
PDE1C	50	0.631005	1.01642	1.19583	0.849975	0.1048
COL22A1	94	0.632303	1.2412	1.16174	1.0684	0.1971
PLXNA4	86	0.635855	1.1954	1.17344	1.01871	0.1803
ABCA4	32	0.638806	1.30816	1.168	1.12	0.0671
CR2	39	0.641123	1.19821	1.17555	1.01927	0.0818
PCDHGB2	34	0.642557	1.27965	1.16955	1.09413	0.0713
ZNF804A	86	0.643614	1.2611	1.15925	1.08786	0.1803
FAT4	87	0.644236	1.23368	1.1652	1.05877	0.1824
SVEP1	40	0.644518	0.96381	1.19695	0.805222	0.0839
STON1-GTF2A1L	49	0.645998	1.08755	1.18745	0.91587	0.1027
PCDH15	111	0.647195	1.11532	1.19579	0.932711	0.2327
GRID1	42	0.648635	1.17112	1.17799	0.99417	0.0881
WNK1	32	0.648802	1.17856	1.17732	1.00106	0.0671
SLCO1B7	32	0.653106	1.36375	1.164	1.17161	0.0671
USP29	39	0.655653	1.20321	1.17517	1.02387	0.0818
TRRAP	46	0.656802	1.07611	1.18795	0.905855	0.0964
DNAH3	65	0.657807	1.25619	1.16519	1.0781	0.1363
F13B	40	0.6592	1.1736	1.17775	0.996479	0.0839
CENPE	34	0.660071	1.10272	1.18295	0.932179	0.0713
OR2M3	38	0.662758	1.11682	1.18264	0.944338	0.0797
PLCL1	37	0.664281	1.17289	1.17778	0.995851	0.0776
BRINP2	46	0.664436	1.11237	1.18434	0.939232	0.0964
GRM5	49	0.664822	1.19016	1.17594	1.01209	0.1027
NRXN3	46	0.667103	1.11051	1.18437	0.937641	0.0964
SCN2A	68	0.668577	1.21595	1.17121	1.0382	0.1426
CORIN	31	0.669557	1.26276	1.17187	1.07756	0.065
MYH1	71	0.672033	1.23778	1.16701	1.06064	0.1488
TSHZ3	35	0.674669	1.08373	1.18482	0.91468	0.0734
COL20A1	31	0.674669	1.42952	1.15988	1.23247	0.065
MUC4	41	0.67489	1.4082	1.15627	1.21788	0.086
FSCB	50	0.67672	1.2392	1.17016	1.059	0.1048
FN1	35	0.679795	1.21921	1.17409	1.03843	0.0734
MYH6	46	0.679963	1.1658	1.17861	0.989133	0.0964
CHAT	30	0.680956	1.27203	1.17105	1.08623	0.0629
PEG3	72	0.683748	1.33479	1.14988	1.16081	0.1509
GREB1	31	0.685037	1.14213	1.17985	0.968028	0.065
MYPN	37	0.685148	1.15005	1.1797	0.974871	0.0776
PTEN	54	0.686779	1.34476	1.15648	1.16281	0.1132
SCN11A	36	0.687852	1.14675	1.1799	0.971903	0.0755
C10orf71	29	0.688702	1.01429	1.18757	0.854084	0.0608
ZBBX	45	0.688729	1.11025	1.18439	0.937402	0.0943
CTNND2	67	0.690507	1.24283	1.16671	1.06524	0.1405
ZEB2	49	0.693038	1.25006	1.16927	1.0691	0.1027
OR5T3	29	0.695055	1.23469	1.17369	1.05197	0.0608
CFH	34	0.695661	1.29697	1.16822	1.11021	0.0713
LPA	38	0.696458	1.44347	1.15437	1.25045	0.0797
OR2T2	34	0.698049	1.15141	1.17939	0.976274	0.0713
MAP2	50	0.700145	1.27031	1.16676	1.08874	0.1048
DNAH9	95	0.702433	1.29538	1.14844	1.12795	0.1992
LRRIQ1	42	0.704529	1.19638	1.17557	1.0177	0.0881
HERC2P3	52	0.707143	1.18137	1.17692	1.00378	0.109
SLC17A8	35	0.708961	1.36246	1.16275	1.17176	0.0734
COL1A2	44	0.709095	1.14455	1.18074	0.969348	0.0922
NEB	88	0.709873	1.2381	1.16386	1.06379	0.1845
OR4K5	31	0.7113	1.1265	1.18082	0.954002	0.065
RIMS2	65	0.714401	1.15452	1.18094	0.977627	0.1363
TNIK	34	0.71484	1.08878	1.1842	0.919419	0.0713
TNN	89	0.717895	1.14409	1.18483	0.965614	0.1866
DCHS1	34	0.719181	1.12621	1.18133	0.953338	0.0713
GCN1L1	37	0.71922	1.29534	1.16748	1.10951	0.0776
CEP192	34	0.721597	1.08121	1.18478	0.912578	0.0713
ABCA9	39	0.723861	1.25774	1.17045	1.07458	0.0818
GOLGB1	44	0.726684	1.09103	1.18618	0.919789	0.0922
SPEF2	49	0.728718	1.14806	1.18076	0.972303	0.1027
OR5D14	32	0.730427	1.12366	1.18126	0.951232	0.0671
LRBA	31	0.731136	1.28106	1.17019	1.09475	0.065
RP1L1	49	0.731597	1.15286	1.18021	0.976824	0.1027
MED12	31	0.73215	1.08668	1.18371	0.91803	0.065
SEMA3E	30	0.732304	1.24207	1.17306	1.05883	0.0629
GABRG1	40	0.73269	1.2409	1.17159	1.05916	0.0839
COL4A2	40	0.734495	1.2991	1.16626	1.1139	0.0839
RP1	65	0.734496	1.0752	1.19324	0.901082	0.1363
PIK3CA	62	0.734754	1.07031	1.1934	0.896862	0.13
DSCAM	51	0.737334	1.26649	1.16673	1.0855	0.1069
OR4D5	30	0.737975	1.20113	1.17581	1.02154	0.0629
PCDHB8	39	0.738162	1.27383	1.16905	1.08962	0.0818
CHD5	31	0.739259	1.13781	1.18015	0.964119	0.065
MYO7A	30	0.742107	1.18677	1.17677	1.00849	0.0629
SYTL2	43	0.7423	1.11945	1.18299	0.946287	0.0901
PGK2	30	0.742341	1.06548	1.18464	0.899412	0.0629
GALNT13	48	0.743379	1.14413	1.18112	0.968676	0.1006
NLRP4	45	0.744743	1.05416	1.19024	0.885668	0.0943
CNGB3	46	0.74545	1.20663	1.17428	1.02755	0.0964
KLHL1	55	0.74557	1.1558	1.18021	0.979314	0.1153
SLIT2	43	0.746243	1.29651	1.1656	1.11231	0.0901
OR8J3	31	0.746766	1.06687	1.18482	0.900448	0.065
TBX22	33	0.747447	1.30409	1.16798	1.11653	0.0692
ADAMTS18	44	0.74833	1.23453	1.17159	1.05372	0.0922
NBEA	35	0.749642	1.0232	1.18961	0.860114	0.0734
DLG2	35	0.749642	1.1394	1.18041	0.965259	0.0734
PIKFYVE	36	0.751804	1.1978	1.17573	1.01877	0.0755
MYO15A	32	0.75201	1.0761	1.18444	0.908527	0.0671
RIMBP2	35	0.752542	1.23566	1.17279	1.05361	0.0734
NID2	37	0.753713	1.28244	1.16882	1.09721	0.0776
SLITRK1	32	0.756104	1.37581	1.16361	1.18236	0.0671
NOS1	52	0.759283	1.09554	1.18742	0.922625	0.109
POLQ	43	0.759894	1.14635	1.18048	0.971095	0.0901
GABRA2	44	0.760336	1.18433	1.17671	1.00647	0.0922
FSHR	47	0.761347	1.13509	1.18202	0.960289	0.0985
FBN2	52	0.762653	1.12254	1.18382	0.948233	0.109
PCDHA3	29	0.762881	1.05496	1.18503	0.890239	0.0608
C8orf34	29	0.765571	1.07517	1.18402	0.908069	0.0608
NDST4	45	0.76623	1.24918	1.17011	1.06758	0.0943
SORCS1	70	0.767463	1.22581	1.16907	1.04854	0.1468
ABCA8	33	0.768361	1.26355	1.171	1.07903	0.0692
SLITRK5	32	0.769695	1.12475	1.18119	0.952221	0.0671
ADAMTS19	30	0.770881	1.11086	1.18171	0.940049	0.0629
NCAM2	59	0.77168	1.15984	1.17983	0.983062	0.1237
FREM2	44	0.771932	1.16795	1.17836	0.99117	0.0922
MUC17	106	0.773347	1.25739	1.1551	1.08855	0.2222
OR8I2	29	0.774072	1.45341	1.15953	1.25345	0.0608
OR4M2	43	0.774861	1.15796	1.17928	0.981928	0.0901
NAV2	36	0.776742	1.31642	1.16605	1.12895	0.0755
BCHE	39	0.776887	1.19887	1.17554	1.01984	0.0818
GRID2	51	0.776985	1.25305	1.16834	1.0725	0.1069
FRY	47	0.77717	1.12435	1.18306	0.950369	0.0985
BRWD3	46	0.778033	1.17452	1.17771	0.997296	0.0964
ZNF236	35	0.77928	1.25674	1.17112	1.07312	0.0734
CACNA1E	67	0.780866	1.17891	1.17715	1.00149	0.1405
OR2G3	30	0.781726	1.37403	1.1642	1.18024	0.0629
FLG2	42	0.784304	1.24327	1.17104	1.06168	0.0881
NCOR1	29	0.785271	1.20183	1.17582	1.02212	0.0608
LCT	61	0.789039	1.18767	1.17589	1.01002	0.1279
ADAMTSL3	36	0.789784	1.11272	1.18268	0.940849	0.0755
MYH9	32	0.790656	1.30509	1.16852	1.11687	0.0671
CCDC141	41	0.790658	1.12349	1.18247	0.95012	0.086
VEPH1	29	0.791585	1.20129	1.17591	1.02158	0.0608
NLRP13	49	0.792027	1.13131	1.18268	0.956564	0.1027
STXBP5L	29	0.793219	1.32464	1.16822	1.1339	0.0608
PRDM9	89	0.794162	1.11538	1.19163	0.936015	0.1866
IMPG2	30	0.794889	1.108	1.18206	0.937349	0.0629
PIWIL1	29	0.795978	1.16286	1.17834	0.986864	0.0608
SALL1	52	0.796416	1.19222	1.17563	1.01411	0.109
C2orf16	33	0.796509	1.28909	1.1691	1.10264	0.0692
HECW1	51	0.797245	1.097	1.18702	0.924159	0.1069
AFF2	30	0.797529	1.09643	1.18283	0.926955	0.0629
DGKI	51	0.798018	1.12276	1.1838	0.948436	0.1069
TRPM6	34	0.799238	1.22968	1.17339	1.04797	0.0713
NLGN4X	40	0.799908	1.12357	1.18233	0.950309	0.0839
CSMD2	89	0.801074	1.16538	1.18016	0.987474	0.1866
OR4N4	35	0.802832	1.154	1.17925	0.978586	0.0734
PCDH17	41	0.804542	1.43528	1.1538	1.24396	0.086
TPTE	94	0.80497	1.25276	1.15915	1.08076	0.1971
OR2T34	32	0.809397	1.21713	1.17464	1.03617	0.0671
SALL3	40	0.813829	1.20855	1.17455	1.02895	0.0839
TECTA	51	0.814721	1.11941	1.18434	0.945173	0.1069
SPTA1	128	0.81708	1.19081	1.17258	1.01554	0.2683
GPR98	88	0.81835	1.14436	1.18477	0.965889	0.1845
LRP5	29	0.820207	1.09914	1.18247	0.929531	0.0608
FRMPD1	34	0.820753	1.10435	1.18301	0.933515	0.0713
SLITRK2	36	0.822396	1.11953	1.18212	0.947048	0.0755
LPHN3	69	0.824804	1.07101	1.19509	0.896174	0.1447
NSD1	30	0.825114	1.21497	1.17488	1.03412	0.0629
ANKRD30B	34	0.826279	1.1815	1.17708	1.00375	0.0713
FLNA	35	0.827285	1.48197	1.15402	1.28418	0.0734
NRG3	36	0.829801	1.15603	1.17904	0.980484	0.0755
WDR72	37	0.831836	1.06914	1.1865	0.901081	0.0776
CNKSR2	30	0.832046	1.31537	1.16814	1.12604	0.0629
TLN2	47	0.833773	1.14667	1.18068	0.971199	0.0985
SLITRK4	29	0.835371	1.28945	1.17015	1.10195	0.0608
ITIH6	33	0.835906	1.24669	1.17242	1.06335	0.0692
FAT2	33	0.836152	1.36142	1.16372	1.16989	0.0692
TRHDE	52	0.836766	1.17525	1.17765	0.997961	0.109
KALRN	59	0.836929	1.203	1.17379	1.02489	0.1237
PCDH9	33	0.838709	1.24003	1.17274	1.05737	0.0692
ITGA8	46	0.83881	1.30319	1.1643	1.11929	0.0964
MYLK	32	0.839018	1.39466	1.16178	1.20045	0.0671
XIRP2	131	0.839581	1.19385	1.17117	1.01937	0.2746
HERC1	41	0.839969	1.10967	1.1836	0.937544	0.086
KCNH7	58	0.84011	1.18224	1.17673	1.00468	0.1216
SMG1	33	0.841779	1.01261	1.18965	0.851182	0.0692
ATAD2	33	0.841779	1.27461	1.17017	1.08924	0.0692
GRIA2	29	0.841889	1.02	1.18759	0.858884	0.0608
HEPH	44	0.842135	1.13379	1.18183	0.959351	0.0922
SACS	51	0.843208	1.10184	1.18644	0.928693	0.1069
FLNC	55	0.843345	1.12841	1.18365	0.953326	0.1153
PCDHB7	39	0.843829	1.1869	1.17655	1.00879	0.0818
PDGFRA	32	0.84525	1.29691	1.16881	1.1096	0.0671
FAM47C	62	0.847259	1.2657	1.16421	1.08718	0.13
IGHV1OR21-1	32	0.848889	1.09426	1.18338	0.924694	0.0671
PCLO	105	0.849108	1.20681	1.1692	1.03217	0.2201
EPHA6	48	0.85154	1.18916	1.17608	1.01112	0.1006
STAB2	68	0.851743	1.30434	1.15666	1.12768	0.1426
EYS	46	0.852261	1.08478	1.18728	0.913667	0.0964
PRKDC	41	0.854725	1.09541	1.18511	0.924316	0.086
FER1L6	47	0.855351	1.3977	1.15389	1.21129	0.0985
LILRB1	32	0.856178	1.17672	1.17745	0.99938	0.0671
REG1P	29	0.856594	1.12733	1.18064	0.954844	0.0608
CDKN2A	77	0.85667	1.09857	1.19234	0.921354	0.1614
SPATA31E1	48	0.858471	1.13538	1.1821	0.960472	0.1006
SIGLEC1	33	0.860763	1.17785	1.17737	1.00041	0.0692
HCN1	103	0.865065	1.15887	1.18238	0.980123	0.2159
KCND2	30	0.865332	1.01641	1.18782	0.855697	0.0629
A2M	32	0.86609	1.13631	1.18035	0.962688	0.0671
THSD7B	70	0.868406	1.23541	1.16742	1.05824	0.1468
MGAM	55	0.868439	1.09809	1.18752	0.924691	0.1153
UTRN	49	0.868543	1.16649	1.17859	0.989731	0.1027
NLRP8	44	0.869612	1.21585	1.17349	1.0361	0.0922
CDH10	123	0.871379	1.22319	1.16201	1.05265	0.2579
AKAP13	39	0.871908	1.08174	1.18592	0.912158	0.0818
MASP1	43	0.871951	1.2441	1.17096	1.06246	0.0901
MAGEC1	59	0.872946	1.21227	1.17248	1.03394	0.1237
SLC6A3	30	0.873892	1.26923	1.17124	1.08367	0.0629
DIDO1	34	0.874846	1.13816	1.18041	0.964205	0.0713
SNRPN	34	0.875863	1.22274	1.17392	1.04158	0.0713
ZFYVE26	31	0.880038	1.03726	1.18714	0.873745	0.065
COL4A4	38	0.880071	1.28765	1.16813	1.10232	0.0797
ACSM2A	40	0.880508	1.01838	1.19156	0.854666	0.0839
BCLAF1	51	0.881223	1.12802	1.18331	0.953274	0.1069
FAM135B	147	0.881456	1.17153	1.17996	0.99285	0.3082
KIF21A	30	0.883064	1.25207	1.17239	1.06796	0.0629
TSHZ2	30	0.885764	1.18887	1.17663	1.0104	0.0629
DOCK4	35	0.886043	1.13634	1.18065	0.962472	0.0734
SCN4A	39	0.888165	1.29836	1.16663	1.11292	0.0818
DYSF	64	0.889201	1.16765	1.17888	0.990472	0.1342
CDH19	32	0.890146	1.23274	1.17355	1.05044	0.0671
HECW2	33	0.890681	1.10388	1.18286	0.933226	0.0692
MUC5AC	32	0.890695	1.24622	1.17245	1.06292	0.0671
RGS22	29	0.891641	1.28153	1.17066	1.09471	0.0608
KIAA1549L	38	0.891688	1.18508	1.17673	1.00709	0.0797
OR5D18	40	0.8937	1.29559	1.16658	1.11058	0.0839
EPHA3	50	0.893894	1.09134	1.18748	0.919041	0.1048
PIK3CG	55	0.894508	1.22022	1.17182	1.0413	0.1153
PLCB1	37	0.895276	1.23192	1.17281	1.0504	0.0776
TFAP2D	30	0.895497	1.00683	1.18885	0.846899	0.0629
NOTCH1	42	0.895547	1.3515	1.16059	1.16449	0.0881
LRP1	44	0.896338	1.2302	1.17203	1.04963	0.0922
PCDHB5	32	0.898046	1.20722	1.17526	1.0272	0.0671
SHANK1	41	0.898159	1.07007	1.18749	0.90112	0.086
SLC12A1	29	0.899357	1.22093	1.17468	1.03937	0.0608
NDN	35	0.89964	1.18134	1.17709	1.00362	0.0734
DNAH17	31	0.901994	1.05843	1.18538	0.892904	0.065
KCNT2	36	0.902917	1.16522	1.17839	0.988818	0.0755
FBN1	40	0.904469	1.19531	1.1758	1.01659	0.0839
PTPRC	41	0.904727	1.17427	1.17769	0.997091	0.086
CACNA1G	29	0.904952	1.14789	1.17924	0.973418	0.0608
LIG4	29	0.906072	1.13357	1.18013	0.960546	0.0608
NBAS	42	0.906219	1.07743	1.18705	0.907651	0.0881
COL19A1	48	0.909066	1.20899	1.17403	1.02978	0.1006
OR4C46	30	0.910125	1.29167	1.16973	1.10424	0.0629
COL5A1	32	0.91172	1.13651	1.18034	0.962863	0.0671
RYR1	96	0.911898	1.19357	1.17343	1.01717	0.2013
DMXL1	29	0.912004	1.37917	1.16434	1.18451	0.0608
OBSCN	80	0.912215	1.20139	1.17257	1.02458	0.1677
RNF213	45	0.912226	1.22293	1.17266	1.04287	0.0943
NALCN	58	0.913155	1.09816	1.18815	0.924256	0.1216
ADAMTS3	32	0.913826	1.32088	1.16708	1.13178	0.0671
NLRP12	52	0.914275	1.12766	1.18348	0.952831	0.109
ADAM22	32	0.914353	1.04913	1.18662	0.884126	0.0671
DPP6	66	0.914414	1.18742	1.17582	1.00986	0.1384
MS4A14	31	0.916094	1.11183	1.1818	0.940797	0.065
SPAG17	48	0.917445	1.1714	1.17805	0.994355	0.1006
ARHGAP35	31	0.917896	1.44626	1.15871	1.24816	0.065
PEX5L	33	0.91804	1.52937	1.15209	1.32748	0.0692
NLRP5	45	0.921816	1.08791	1.18649	0.916911	0.0943
GRM8	68	0.922321	1.34852	1.14944	1.17321	0.1426
HSPG2	34	0.924401	1.15884	1.17882	0.983043	0.0713
FCRL5	47	0.924525	1.11462	1.18426	0.941192	0.0985
TRIM58	40	0.925049	1.3084	1.16541	1.1227	0.0839
LRFN2	30	0.929133	1.3219	1.1677	1.13205	0.0629
GRIN2A	57	0.932672	1.31246	1.15907	1.13234	0.1195
AFF3	30	0.933483	1.20927	1.17526	1.02893	0.0629
COL11A1	100	0.935373	1.18336	1.17584	1.0064	0.2096
KCNJ3	35	0.937047	1.1314	1.18104	0.957968	0.0734
TRIO	41	0.937657	1.12051	1.18275	0.94738	0.086
SPEG	38	0.938397	1.08384	1.1855	0.914251	0.0797
SCN7A	40	0.938639	1.2751	1.1687	1.09104	0.0839
FAM47A	53	0.939339	1.28323	1.16417	1.10227	0.1111
MXRA5	43	0.939904	1.12558	1.18253	0.951839	0.0901
C12orf40	29	0.940163	1.08231	1.18355	0.914457	0.0608
KEAP1	54	0.94018	1.03406	1.19532	0.86509	0.1132
GRIN2B	62	0.940551	1.28442	1.16141	1.10591	0.13
BRCA2	36	0.940857	1.07592	1.18568	0.907423	0.0755
FOLH1	32	0.941784	1.22895	1.17369	1.04708	0.0671
LAMA1	54	0.943585	1.15224	1.18061	0.97597	0.1132
ASH1L	34	0.946989	1.25118	1.17174	1.0678	0.0713
ATP10B	38	0.949502	1.21078	1.17459	1.03081	0.0797
TNR	98	0.950784	1.11659	1.19272	0.936167	0.2055
PARK2	29	0.950985	1.08061	1.18344	0.91311	0.0608
MMP16	61	0.953204	1.25045	1.16669	1.0718	0.1279
CWH43	32	0.954331	1.21297	1.17493	1.03238	0.0671
KMT2C	86	0.955352	1.21012	1.1703	1.03402	0.1803
NAV3	127	0.956817	1.21094	1.16562	1.03888	0.2662
CACNA2D1	32	0.957115	1.35219	1.16483	1.16085	0.0671
GRIK3	35	0.958853	1.3392	1.16459	1.14994	0.0734
PRUNE2	43	0.960685	1.09365	1.1857	0.92237	0.0901
DZIP3	40	0.960864	1.13371	1.18118	0.959811	0.0839
ZIC1	57	0.961729	1.15534	1.18033	0.978824	0.1195
SLC26A7	32	0.963992	1.24588	1.17248	1.0626	0.0671
CTTNBP2	31	0.963995	1.44077	1.15909	1.24302	0.065
LRRC66	31	0.965074	1.25131	1.17261	1.06711	0.065
SCAND3	30	0.968349	1.21697	1.17474	1.03594	0.0629
SLCO1C1	44	0.969782	1.07618	1.18768	0.906117	0.0922
RP11-707M1.1	41	0.970222	1.32995	1.16305	1.1435	0.086
ROBO4	42	0.970545	1.10607	1.18429	0.933956	0.0881
PDE4DIP	82	0.971908	1.10389	1.19266	0.92557	0.1719
KIAA1109	58	0.973859	1.18474	1.1764	1.00708	0.1216
MAGI2	31	0.974201	1.16116	1.17853	0.985264	0.065
CCT8L2	39	0.976789	1.17064	1.178	0.993752	0.0818
PXDN	37	0.978431	1.09569	1.18407	0.925364	0.0776
MKI67	45	0.979601	1.13418	1.1819	0.959623	0.0943
DOCK11	31	0.979806	1.12213	1.18111	0.950062	0.065
CHD6	29	0.983089	1.11064	1.18156	0.939978	0.0608
TRIOBP	34	0.98352	1.22711	1.17358	1.04561	0.0713
GLI3	33	0.983813	1.31973	1.16682	1.13105	0.0692
SGIP1	35	0.983813	1.11285	1.1822	0.941339	0.0734
NTRK3	44	0.985194	1.28807	1.16643	1.10428	0.0922
LAMA4	41	0.985345	1.32912	1.16313	1.1427	0.086
CPS1	71	0.985481	1.15035	1.18213	0.973112	0.1488
DCSTAMP	30	0.987992	1.1016	1.18249	0.931596	0.0629
CNTNAP4	55	0.989126	1.26835	1.16579	1.08797	0.1153
OR2AK2	32	0.995162	1.21045	1.1751	1.03008	0.0671
FSTL5	42	0.998582	1.0212	1.19209	0.856644	0.0881
KCTD8	32	0.99947	1.08946	1.18372	0.92037	0.0671

## Sheet: S6
Label	Strand	Frame	Start	Stop	Length (nt | aa)	BLAST
ORF1	+	1	58	444	387 | 128	unnamed protein
ORF2	+	1	742	882	141 | 46	unnamed protein
ORF3	+	1	970	1086	117 | 38	unnamed protein
ORF4	+	2	344	499	156 | 51	unnamed protein
ORF5	+	2	1859	1948	90 | 29	unnamed protein
ORF6	+	3	924	1082	159 | 52	unnamed protein
ORF7	+	3	1245	1352	108 | 35	unnamed protein
ORF8	+	3	2466	2756	291 | 96	unnamed protein
ORF9	-	1	1523	1440	84 | 27	unnamed protein
ORF10	-	1	1046	933	114 | 37	unnamed protein
ORF11	-	2	2941	2564	378 | 125	unnamed protein
ORF12	-	2	1888	1796	93 | 30	unnamed protein
ORF13	-	3	1662	1543	120 | 39	unnamed protein
ORF14	-	3	822	505	318 | 105	unnamed protein

## Sheet: S7
Data ID	Sequence Name	RNA size	ORF size	Ficket Score	Hexamer Score	Coding Probability	Coding Label
0	NFYCAS1_RECONSTRUCTED_ANNOTATION_2987NT	2987	387	0.6403	0.134119	0.232039	no
Ficket score	based on the combinatorial effect of nucleotide composition and codon usage bias
Hexamer score	based on the hexamer usage bias

## Sheet: S8
NO.	Transcript ID	Index	CNIT Score	Details
1	NFYCAS1_long_annot_3182nt	noncoding	-0.277958	View
Index	coding/noncoding classification label
CNIT score	coding probability score

## Sheet: S9
# Sequence Name	ORF Length	GC Content	Conding Potential Score	Coding Label	pc	pnc	fc	fnc
NFYCAS1_reconstructed_annotation_2987nt	387	0.685	-0.096	Non-coding	5.946e-08	6.545e-08	0.007	0.012
Sequence Name	name of transcript
ORF Length	length of the longest ORF
GC Content	GC content of the longest ORF
Coding Potential Score	coding potential score for a transcript, which is protein-coding RNA if greater than 0 or ncRNA if smaller than 0. '0' indicates that mRNA probability equals lncRNA probability. Also, if the ORF length is shorter than 100nt, '0' is output.
pc	ORF probability for coding sequence
pnc	ORF probability for non-coding sequence
fc	Stop-codon probability for coding sequence
fnc	Stop-codon probability for non-coding sequence
Coding Label	Coding' represents mRNA and 'Non-coding' represents ncRNA

[truncated: 5 more sheets: S10, S11, S12, S13, S14]
